# Supplementary material for: Effectiveness of a text-messaging-based smoking cessation intervention (“Happy Quit”) for smoking cessation in China: A randomized controlled trial
Source: PLoS Med. 2018 Dec 18;15(12):e1002713. doi: 10.1371/journal.pmed.1002713 (PMC6298640; doi:10.1371/journal.pmed.1002713)
Supplement: S1 Data — (XLSX) [file pmed.1002713.s002.xlsx]

## Sheet: finaldatasmoking_cessation_ new
groupID	group	groupAB	gender	age	educationLH12	quit_times	FTND1	FTND1score	FTND2	FTND3	FTND4	FTND5	FTND6cigs	FTND6score	FTNDtotal	depdegree	week1	w1cig	week4	w4cig	week8	w8cig	week12	w12cig	week16	w16cig	week20	w20cig	week24	w24wcig	conti_abs24w	BioVconti	cweek4	cweek12	cweek24
H0001	1	1	1	31	2	3	40	1	0	1	0	0	20	1	3	1	1	13	1	10	1	8	1	1	0	0	0	0	0	0	1	1	1	1	1
H0002	1	1	1	36	2	2	30	2	1	1	0	0	16	1	5	2	1	16	1	16	1	16	1	16	1	16	1	16	1	16	1	1	1	1	1
H0003	1	1	1	43	1	0	5	2	1	1	0	1	20	1	6	2	1	20	1	20	1	20	1	25	1	25	1	20	1	20	1	1	1	1	1
H0004	1	1	1	55	2	3	90	0	0	0	0	0	15	1	1	1	1	4	1	3	0	0	0	0	0	0	0	0	0	0	1	1	1	1	1
H0005	1	1	1	39	2	0	60	1	0	0	0	0	10	0	1	1	1	3	1	3	1	3	1	2	1	3	1	3	1	2	1	1	1	1	1
H0006	1	1	1	32	1	0	1	3	1	1	1	1	15	1	8	3	0	0	0	0	0	0	0	0	0	0	0	0	0	0	0	0	0	0	0
H0007	1	1	1	35	2	0	30	2	0	0	0	1	30	2	5	2	1	12	1	10	1	10	1	10	1	10	1	10	1	10	1	1	1	1	1
H0008	1	1	1	37	2	2	30	2	0	1	1	1	20	1	6	2	1	5	1	6	1	10	1	10	1	10	1	9	1	8	1	1	1	1	1
H0009	1	1	1	35	2	1	120	0	0	0	0	1	15	1	2	1	1	10	1	6	1	7	1	6	1	7	1	7	1	5	1	1	1	1	1
H0010	1	1	1	59	2	3	30	2	1	1	0	1	15	1	6	2	1	9	1	9	1	7	1	4	1	9	1	13	1	9	1	1	1	1	1
H0011	1	1	1	39	1	1	5	2	1	1	0	1	40	3	8	3	1	40	1	40	1	40	1	35	1	40	1	30	1	35	1	1	1	1	1
H0012	1	1	2	40	2	1	10	2	0	0	0	0	15	1	3	1	1	15	1	15	1	15	1	15	1	15	1	15	1	15	1	1	1	1	1
H0013	1	1	1	46	2	2	45	1	0	0	1	1	15	1	4	2	0	0	0	0	1	10	1	5	0	0	0	0	1	15	1	1	0	1	1
H0014	1	1	1	57	2	2	90	0	0	1	0	0	15	1	2	1	1	10	1	10	1	10	1	10	1	10	1	10	1	10	1	1	1	1	1
H0015	1	1	1	51	1	0	5	2	0	1	1	1	20	1	6	2	1	20	1	20	1	20	1	20	1	20	1	20	1	20	1	1	1	1	1
H0016	1	1	1	29	2	0	10	2	1	1	1	1	20	1	7	3	1	15	1	14	1	14	1	8	1	8	1	7	1	1	1	1	1	1	1
H0017	1	1	1	29	2	1	45	1	0	1	0	1	15	1	4	2	1	9	1	3	1	3	1	2	1	3	1	2	1	2	1	1	1	1	1
H0018	1	1	1	29	2	0	10	2	0	0	0	0	40	3	5	2	1	20	1	40	1	30	1	20	1	20	1	40	1	40	1	1	1	1	1
H0019	1	1	1	22	2	0	120	0	0	0	0	0	4	0	0	1	1	4	1	4	1	4	1	4	1	4	1	4	1	4	1	1	1	1	1
H0020	1	1	1	45	1	2	10	2	1	1	1	0	35	3	8	3	1	35	1	35	1	35	1	35	1	35	1	35	1	35	1	1	1	1	1
H0021	1	1	1	30	1	0	20	2	0	1	1	1	30	2	7	3	0	0	0	0	0	0	0	0	0	0	0	0	0	0	0	0	0	0	0
H0022	1	1	1	29	2	1	20	2	1	1	0	1	18	1	6	2	1	18	1	18	1	18	1	18	1	18	1	18	1	18	1	1	1	1	1
H0023	1	1	1	31	2	1	30	2	0	0	0	0	16	1	3	1	1	10	1	3	1	5	1	5	1	7	1	5	1	5	1	1	1	1	1
H0024	1	1	1	26	2	0	5	2	0	0	1	0	10	0	3	1	1	2	1	6	1	3	1	3	1	6	1	4	1	3	1	1	1	1	1
H0025	1	1	1	27	1	5	120	0	0	0	0	0	10	0	0	1	1	10	1	10	1	10	1	10	1	10	1	10	1	10	1	1	1	1	1
H0026	1	1	1	29	2	0	60	1	0	1	0	1	15	1	4	2	1	15	1	15	1	15	1	15	1	15	1	15	1	15	1	1	1	1	1
H0027	1	1	2	42	2	0	10	2	0	1	1	1	15	1	6	2	1	15	1	15	1	12	1	15	1	12	1	15	1	10	1	1	1	1	1
H0028	1	1	1	23	2	0	90	0	0	0	1	1	10	0	2	1	1	1	0	0	0	0	0	0	0	0	0	0	1	5	1	1	1	1	1
H0029	1	1	1	44	1	0	30	2	0	1	1	1	20	1	6	2	1	20	1	20	1	20	1	20	1	20	1	20	1	20	1	1	1	1	1
H0030	1	1	1	50	1	10	5	2	1	1	1	1	30	2	8	3	1	10	1	3	1	8	1	10	1	15	1	10	1	10	1	1	1	1	1
H0031	1	1	1	50	1	4	10	2	1	1	0	0	20	1	5	2	1	20	1	20	1	20	1	20	1	20	1	20	1	20	1	1	1	1	1
H0032	1	1	1	64	1	2	30	2	0	0	0	0	10	0	2	1	1	10	1	10	1	10	1	10	1	10	1	10	1	10	1	1	1	1	1
H0033	1	1	1	38	2	1	30	2	0	0	0	0	20	1	3	1	1	20	1	20	1	20	1	20	1	20	1	20	1	20	1	1	1	1	1
H0034	1	1	1	42	2	2	50	1	0	0	1	0	60	3	5	2	1	10	1	40	1	40	1	25	1	30	1	30	1	20	1	1	1	1	1
H0035	1	1	1	31	2	2	240	0	0	0	0	0	10	0	0	1	1	10	1	10	1	14	1	7	1	20	1	10	1	3	1	1	1	1	1
H0036	1	1	1	42	2	3	10	2	0	1	0	1	20	1	5	2	0	0	0	0	0	0	0	0	0	0	0	0	0	0	0	0	0	0	0
H0037	1	1	1	27	1	0	5	2	0	0	1	1	20	1	5	2	1	3	0	0	0	0	0	0	0	0	0	0	0	0	1	1	1	1	1
H0038	1	1	1	44	2	0	30	2	0	0	0	1	15	1	4	2	1	30	1	20	1	6	1	9	1	10	1	10	1	15	1	1	1	1	1
H0039	1	1	1	43	2	1	60	1	0	0	0	1	8	0	2	1	1	8	1	8	1	8	1	8	1	6	1	6	1	8	1	1	1	1	1
H0040	1	1	1	38	2	0	15	2	0	0	0	0	10	0	2	1	1	7	1	8	1	8	1	7	1	10	1	8	1	10	1	1	1	1	1
H0041	1	1	1	36	2	0	90	0	0	0	0	0	5	0	0	1	1	5	1	5	1	5	1	5	1	5	1	5	1	5	1	1	1	1	1
H0042	1	1	1	49	2	0	10	2	0	1	0	0	20	1	4	2	1	3	1	3	0	0	0	0	0	0	0	0	0	0	1	1	1	1	1
H0043	1	1	1	30	2	1	15	2	0	0	1	1	20	1	5	2	1	20	1	20	1	20	1	20	1	20	1	20	1	20	1	1	1	1	1
H0044	1	1	1	28	2	1	120	0	0	0	0	1	5	0	1	1	1	1	0	0	0	0	0	0	1	3	0	0	0	0	1	1	1	1	1
H0045	1	1	1	30	2	0	30	2	0	0	1	1	30	2	6	2	1	30	1	30	1	30	1	30	1	30	1	30	1	30	1	1	1	1	1
H0046	1	1	1	47	1	1	10	2	0	1	1	1	22	2	7	3	1	22	1	22	1	22	1	22	1	22	1	22	1	22	1	1	1	1	1
H0047	1	1	1	55	1	1	120	0	0	0	0	0	15	1	1	1	1	15	1	15	1	15	1	15	1	15	1	15	1	15	1	1	1	1	1
H0048	1	1	1	40	2	0	10	2	0	1	1	1	20	1	6	2	1	20	1	20	1	20	1	20	1	20	1	20	1	20	1	1	1	1	1
H0049	1	1	1	54	2	2	10	2	0	0	1	1	20	1	5	2	1	20	1	20	1	20	1	20	1	20	1	20	1	20	1	1	1	1	1
H0050	1	1	1	40	2	0	15	2	0	1	0	1	20	1	5	2	1	20	1	20	1	20	1	20	1	40	1	20	1	20	1	1	1	1	1
H0051	1	1	1	36	2	1	10	2	1	0	0	0	15	1	4	2	0	0	0	0	0	0	0	0	0	0	0	0	0	0	0	0	0	0	0
H0052	1	1	1	30	2	0	10	2	0	0	0	0	20	1	3	1	1	10	1	15	1	12	1	10	1	12	1	10	1	10	1	1	1	1	1
H0053	1	1	1	53	2	1	10	2	0	1	1	0	20	1	5	2	1	20	1	20	1	20	1	20	1	20	1	20	1	20	1	1	1	1	1
H0054	1	1	1	36	2	3	30	2	1	1	0	0	12	1	5	2	0	0	0	0	0	0	0	0	0	0	0	0	0	0	0	1	0	0	0
H0055	1	1	1	31	1	0	5	2	0	1	1	1	40	3	8	3	1	20	1	20	1	20	1	20	1	20	1	20	1	20	1	1	1	1	1
H0056	1	1	1	40	2	0	20	2	0	1	0	0	20	1	4	2	1	20	1	5	1	3	1	3	1	4	1	5	1	6	1	1	1	1	1
H0057	1	1	1	45	2	0	5	2	1	1	1	1	15	1	7	3	1	10	1	10	1	10	1	10	1	10	1	10	1	10	1	1	1	1	1
H0058	1	1	1	56	2	1	60	1	0	0	1	1	20	1	4	2	1	20	1	20	1	20	1	20	1	20	1	20	1	20	1	1	1	1	1
H0059	1	1	1	39	1	5	10	2	1	1	0	1	20	1	6	2	1	63	1	15	1	15	1	10	1	20	1	15	0	0	1	1	1	1	1
H0060	1	1	1	29	2	0	10	2	0	0	1	1	15	1	5	2	1	15	1	15	1	15	1	15	1	15	1	15	1	15	1	1	1	1	1
H0061	1	1	1	45	2	1	60	1	0	0	0	0	12	1	2	1	1	5	1	12	1	12	1	12	1	14	1	14	1	12	1	1	1	1	1
H0062	1	1	2	34	1	1	2	3	0	0	1	1	20	1	6	2	1	15	1	15	1	20	1	20	1	20	1	20	1	20	1	1	1	1	1
H0063	1	1	1	36	2	0	10	2	0	1	0	1	20	1	5	2	1	20	1	20	1	20	1	10	1	20	1	12	1	10	1	1	1	1	1
H0064	1	1	1	39	2	0	10	2	1	1	0	0	15	1	5	2	1	15	1	15	1	15	1	15	1	15	1	15	1	15	1	1	1	1	1
H0065	1	1	2	25	2	0	2	3	0	0	0	0	20	1	4	2	1	20	1	20	1	15	1	10	1	8	1	3	1	3	1	1	1	1	1
H0066	1	1	1	34	2	0	30	2	0	0	0	0	15	1	3	1	1	15	1	15	1	15	1	10	1	10	1	8	1	3	1	1	1	1	1
H0067	1	1	1	39	2	0	10	2	0	0	1	1	30	2	6	2	1	10	0	0	0	0	0	0	0	0	0	0	0	0	1	1	1	1	1
H0068	1	1	1	45	2	2	5	2	1	1	1	0	25	2	7	3	1	5	1	3	1	3	1	6	1	5	1	9	1	9	1	1	1	1	1
H0069	1	1	1	25	2	1	5	2	1	0	1	1	25	2	7	3	0	0	0	0	0	0	0	0	0	0	0	0	0	0	0	0	0	0	0
H0070	1	1	2	24	2	0	10	2	0	1	1	1	5	0	5	2	1	5	1	5	1	5	1	5	1	5	1	5	1	5	1	1	1	1	1
H0071	1	1	1	36	2	0	10	2	0	1	1	0	18	1	5	2	1	18	1	18	1	18	1	18	1	20	1	20	1	18	1	1	1	1	1
H0072	1	1	1	67	1	2	8	2	0	0	1	0	20	1	4	2	1	12	0	0	0	0	0	0	0	0	0	0	0	0	1	1	1	1	1
H0073	1	1	1	36	2	0	60	1	0	0	0	0	10	0	1	1	1	20	1	20	1	15	1	14	1	15	1	10	1	4	1	1	1	1	1
H0074	1	1	1	31	2	1	5	2	0	0	0	1	15	1	4	2	1	20	1	20	1	20	1	10	1	15	1	15	1	10	1	1	1	1	1
H0075	1	1	1	33	2	1	10	2	0	1	1	0	25	2	6	2	1	31	1	10	1	10	1	5	1	5	1	5	1	5	1	1	1	1	1
H0076	1	1	1	38	2	1	30	2	0	1	1	1	35	3	8	3	1	20	1	8	0	0	0	0	0	0	0	0	1	5	1	1	1	1	1
H0077	1	1	1	38	2	2	60	1	0	0	0	0	15	1	2	1	1	6	1	7	1	5	1	7	1	5	1	7	1	6	1	1	1	1	1
H0078	1	1	1	41	2	1	40	1	0	0	1	0	20	1	3	1	1	10	1	15	1	10	1	30	1	10	0	0	1	5	1	1	1	1	1
H0079	1	1	1	48	2	3	5	2	0	0	0	1	25	2	5	2	1	1	1	1	0	0	0	0	0	0	0	0	1	5	1	1	1	1	1
H0080	1	1	1	37	2	0	30	2	0	0	0	0	20	1	3	1	1	20	1	20	1	20	1	20	1	20	1	20	1	20	1	1	1	1	1
H0081	1	1	1	27	2	2	5	2	1	1	0	0	15	1	5	2	1	20	1	20	1	10	1	2	0	0	0	0	0	0	1	1	1	1	1
H0082	1	1	1	44	2	1	10	2	0	0	1	1	50	3	7	3	1	20	1	20	0	0	0	0	0	0	0	0	1	10	1	1	1	1	1
H0083	1	1	1	43	2	2	30	2	0	0	0	0	40	3	5	2	0	0	0	0	0	0	0	0	0	0	0	0	0	0	0	0	0	0	0
H0084	1	1	1	32	2	0	90	0	0	0	1	1	20	1	3	1	1	3	1	3	1	20	1	20	1	20	1	20	1	20	1	1	1	1	1
H0085	1	1	1	44	2	0	240	0	0	0	0	0	20	1	1	1	1	20	1	20	1	20	1	20	1	20	1	20	1	20	1	1	1	1	1
H0086	1	1	1	31	2	10	20	2	1	1	0	0	18	1	5	2	1	18	1	18	1	18	1	18	1	18	1	18	1	18	1	1	1	1	1
H0087	1	1	1	40	1	2	10	2	0	0	1	1	60	3	7	3	1	20	1	20	1	20	1	10	1	7	1	8	1	5	1	1	1	1	1
H0088	1	1	1	24	2	2	10	2	0	1	0	0	10	0	3	1	1	20	1	25	1	5	1	10	1	8	1	10	1	10	1	1	1	1	1
H0089	1	1	1	45	2	1	60	1	0	0	0	0	20	1	2	1	1	10	1	10	0	0	1	2	1	2	1	10	1	12	1	1	1	1	1
H0090	1	1	1	27	1	1	60	1	0	0	0	0	8	0	1	1	1	15	1	12	1	4	1	1	1	10	1	10	1	8	1	1	1	1	1
H0091	1	1	1	38	2	0	5	2	1	1	0	1	15	1	6	2	1	15	1	15	1	15	1	15	1	15	1	15	1	15	1	1	1	1	1
H0092	1	1	1	40	2	0	20	2	0	0	0	0	20	1	3	1	1	20	1	20	1	20	1	20	1	20	1	20	1	20	1	1	1	1	1
H0093	1	1	1	27	2	0	300	0	0	0	0	0	6	0	0	1	1	6	1	6	1	6	1	6	1	6	1	6	1	6	1	1	1	1	1
H0094	1	1	1	27	1	3	5	2	0	0	0	0	20	1	3	1	1	40	1	30	1	35	1	10	0	0	0	0	0	0	1	1	1	1	1
H0095	1	1	1	45	2	2	60	1	0	1	0	0	15	1	3	1	1	15	1	15	1	15	1	15	1	15	1	15	1	15	1	1	1	1	1
H0096	1	1	1	35	2	1	60	1	0	1	1	1	20	1	5	2	1	15	1	15	1	10	1	1	1	10	1	1	1	3	1	1	1	1	1
H0097	1	1	2	30	2	0	30	2	0	0	0	0	8	0	2	1	1	4	1	5	1	4	1	4	1	4	1	5	1	6	1	1	1	1	1
H0098	1	1	1	66	1	1	10	2	1	1	1	1	20	1	7	3	0	0	0	0	0	0	0	0	0	0	0	0	0	0	0	0	0	0	0
H0099	1	1	1	34	2	2	120	0	0	0	1	0	20	1	2	1	1	20	1	20	1	20	1	20	1	20	1	20	1	20	1	1	1	1	1
H0100	1	1	1	31	2	0	5	2	1	1	0	1	20	1	6	2	1	20	1	20	1	20	1	20	1	20	1	20	1	20	1	1	1	1	1
H0101	1	1	1	54	2	1	15	2	0	1	1	1	30	2	7	3	1	25	1	23	1	23	1	25	1	25	1	22	1	20	1	1	1	1	1
H0102	1	1	1	40	2	6	30	2	0	1	0	0	18	1	4	2	0	0	0	0	0	0	0	0	0	0	0	0	0	0	0	0	0	0	0
H0103	1	1	1	29	2	1	20	2	1	0	0	0	10	0	3	1	1	20	1	4	1	5	1	4	1	6	1	6	1	6	1	1	1	1	1
H0104	1	1	1	38	2	1	10	2	1	1	1	1	20	1	7	3	1	10	1	15	1	5	0	0	0	0	0	0	1	5	1	1	1	1	1
H0105	1	1	1	43	2	0	30	2	0	0	1	0	15	1	4	2	1	3	1	3	1	4	1	2	1	2	1	2	1	2	1	1	1	1	1
H0106	1	1	1	37	2	1	60	1	0	0	1	1	20	1	4	2	1	5	1	6	1	6	1	6	1	6	1	6	1	5	1	1	1	1	1
H0107	1	1	1	33	2	0	10	2	1	1	1	1	20	1	7	3	1	10	1	5	0	0	0	0	0	0	0	0	0	0	1	1	1	1	1
H0108	1	1	1	38	1	5	30	2	1	1	1	0	30	2	7	3	1	40	1	40	1	40	1	20	1	35	1	20	0	0	1	1	1	1	1
H0109	1	1	1	29	2	2	60	1	0	0	0	1	20	1	3	1	1	10	1	10	1	5	1	10	1	15	1	10	1	6	1	1	1	1	1
H0110	1	1	2	38	2	0	30	2	0	0	0	0	15	1	3	1	1	12	1	8	1	6	1	8	1	6	1	8	1	7	1	1	1	1	1
H0111	1	1	1	44	2	1	1	3	1	1	1	1	40	3	10	3	1	40	1	40	1	40	1	40	1	40	1	40	1	40	1	1	1	1	1
H0112	1	1	1	36	2	0	30	2	1	1	0	1	8	0	5	2	1	5	1	5	1	6	1	6	1	6	1	6	1	6	1	1	1	1	1
H0113	1	1	1	43	2	0	240	0	0	0	1	0	15	1	2	1	1	15	1	15	1	15	1	15	1	15	1	15	1	15	1	1	1	1	1
H0114	1	1	1	37	2	1	10	2	1	1	1	1	20	1	7	3	1	20	1	15	1	12	1	12	1	15	1	10	1	10	1	1	1	1	1
H0115	1	1	1	46	1	0	30	2	0	0	0	0	50	3	5	2	1	50	1	50	1	50	1	50	1	50	1	50	1	50	1	1	1	1	1
H0116	1	1	2	33	2	0	60	1	0	0	0	0	6	0	1	1	1	6	1	6	1	6	1	6	1	6	1	6	1	6	1	1	1	1	1
H0117	1	1	1	48	2	0	10	2	1	1	0	1	20	1	6	2	1	20	1	20	1	20	1	20	1	20	1	20	1	20	1	1	1	1	1
H0118	1	1	1	49	2	0	240	0	0	0	0	0	10	0	0	1	0	0	0	0	0	0	0	0	0	0	0	0	0	0	0	0	0	0	0
H0119	1	1	1	50	2	5	30	2	1	1	1	1	35	3	9	3	0	0	1	2	0	0	0	0	0	0	0	0	1	20	1	1	1	1	1
H0120	1	1	1	39	2	1	20	2	1	0	0	0	30	2	5	2	1	20	1	20	1	8	1	7	1	10	0	0	0	0	1	1	1	1	1
H0121	1	1	1	33	2	0	30	2	1	1	1	0	20	1	6	2	1	10	1	6	1	2	1	1	0	0	0	0	0	0	1	1	1	1	1
H0122	1	1	1	44	2	0	45	1	0	0	1	1	20	1	4	2	1	20	1	15	1	15	1	15	1	15	1	15	1	15	1	1	1	1	1
H0123	1	1	1	43	2	1	10	2	1	1	0	0	20	1	5	2	1	10	1	6	1	4	1	5	1	4	1	7	1	8	1	1	1	1	1
H0124	1	1	2	26	2	1	120	0	0	0	1	1	5	0	2	1	1	10	1	8	0	0	0	0	0	0	0	0	1	2	1	1	1	1	1
H0125	1	1	1	24	2	2	20	2	1	1	0	0	17	1	5	2	1	20	1	25	1	5	0	0	0	0	0	0	1	20	1	1	1	1	1
H0126	1	1	1	32	2	0	120	0	0	0	0	1	6	0	1	1	1	3	1	3	1	3	1	4	0	0	0	0	0	0	1	1	1	1	1
H0127	1	1	1	31	2	0	15	2	0	0	0	1	20	1	4	2	1	20	1	10	1	20	1	10	1	10	1	10	1	12	1	1	1	1	1
H0128	1	1	1	32	2	0	60	1	0	0	0	1	15	1	3	1	1	4	1	2	1	3	0	0	0	0	0	0	1	8	1	1	1	1	1
H0129	1	1	1	45	1	2	60	1	0	0	0	0	20	1	2	1	1	20	1	20	1	20	1	10	1	15	1	10	1	12	1	1	1	1	1
H0130	1	1	1	34	2	5	40	1	0	0	1	0	30	2	4	2	1	25	1	10	1	10	1	10	1	15	1	20	1	20	1	1	1	1	1
H0131	1	1	1	30	2	3	120	0	0	0	0	0	6	0	0	1	0	0	0	0	0	0	0	0	0	0	0	0	0	0	0	0	0	0	0
H0132	1	1	1	33	1	1	5	2	1	1	1	1	30	2	8	3	1	30	1	30	1	22	1	20	1	24	1	20	1	20	1	1	1	1	1
H0133	1	1	1	42	2	2	30	2	1	0	0	1	20	1	5	2	1	5	0	0	0	0	0	0	0	0	0	0	1	20	1	1	1	1	1
H0134	1	1	1	36	1	0	20	2	1	1	1	1	20	1	7	3	1	20	1	20	1	20	1	20	1	20	1	20	1	20	1	1	1	1	1
H0135	1	1	1	27	2	0	30	2	0	0	0	0	20	1	3	1	1	15	1	15	1	15	1	15	1	15	1	16	1	15	1	1	1	1	1
H0136	1	1	1	40	2	2	30	2	0	1	0	0	20	1	4	2	1	20	1	20	1	20	1	20	1	20	1	20	1	20	1	1	1	1	1
H0137	1	1	1	36	2	1	5	2	0	1	1	1	20	1	6	2	1	20	1	20	1	20	1	20	1	20	1	20	1	20	1	1	1	1	1
H0138	1	1	1	29	2	0	90	0	0	0	0	0	10	0	0	1	0	0	0	0	0	0	0	0	0	0	0	0	0	0	0	0	0	0	0
H0139	1	1	1	41	1	2	30	2	0	0	1	0	15	1	4	2	1	25	1	25	1	12	1	12	1	10	1	10	1	15	1	1	1	1	1
H0140	1	1	1	31	2	0	70	0	0	0	0	0	10	0	0	1	1	10	1	10	1	10	1	10	1	10	1	10	1	10	1	1	1	1	1
H0141	1	1	1	37	1	0	5	2	1	0	1	1	40	3	8	3	1	20	1	20	1	40	1	40	1	40	1	40	1	40	1	1	1	1	1
H0142	1	1	1	32	2	4	5	2	1	1	1	1	30	2	8	3	1	30	1	30	1	30	1	30	1	30	1	30	1	30	1	1	1	1	1
H0143	1	1	1	46	1	4	30	2	0	0	1	1	30	2	6	2	1	48	1	5	1	4	1	5	1	8	1	5	1	5	1	1	1	1	1
H0144	1	1	1	26	2	0	80	0	0	0	0	0	20	1	1	1	1	10	1	10	1	15	1	10	1	3	1	3	1	2	1	1	1	1	1
H0145	1	1	1	42	1	0	1	3	0	1	1	1	20	1	7	3	1	15	1	15	1	15	1	15	1	15	1	20	1	20	1	1	1	1	1
H0146	1	1	1	40	2	0	10	2	0	1	1	1	30	2	7	3	1	30	1	30	1	30	1	30	1	30	1	30	1	30	1	1	1	1	1
H0147	1	1	1	49	2	0	100	0	0	0	0	0	20	1	1	1	1	60	1	50	1	15	1	12	1	15	1	18	1	15	1	1	1	1	1
H0148	1	1	1	29	2	0	30	2	1	1	0	0	10	0	4	2	0	0	0	0	0	0	0	0	0	0	0	0	0	0	0	0	0	0	0
H0149	1	1	1	27	2	0	10	2	1	1	0	1	5	0	5	2	1	7	1	3	1	2	1	3	0	0	0	0	1	2	1	1	1	1	1
H0150	1	1	1	30	2	3	60	1	0	0	0	1	20	1	3	1	1	20	1	10	1	15	1	20	1	20	1	20	1	20	1	1	1	1	1
H0151	1	1	1	28	2	1	15	2	1	1	1	1	25	2	8	3	1	15	1	15	1	10	1	15	1	15	1	20	1	20	1	1	1	1	1
H0152	1	1	1	49	2	0	60	1	0	1	1	1	20	1	5	2	1	20	1	13	1	20	1	20	1	30	1	30	1	20	1	1	1	1	1
H0153	1	1	1	51	1	0	2	3	0	1	1	1	20	1	7	3	1	20	1	20	1	20	1	20	1	20	1	20	1	20	1	1	1	1	1
H0154	1	1	1	33	2	0	60	1	0	0	0	0	10	0	1	1	1	4	1	4	1	4	1	3	1	3	1	3	1	1	1	1	1	1	1
H0155	1	1	1	58	1	3	60	1	0	0	0	0	20	1	2	1	1	20	1	20	1	20	1	20	1	20	1	20	1	20	1	1	1	1	1
H0156	1	1	1	26	1	1	30	2	0	0	1	1	20	1	5	2	1	20	1	20	1	20	1	20	1	20	1	20	1	20	1	1	1	1	1
H0157	1	1	1	26	2	2	30	2	0	1	1	1	15	1	6	2	1	15	1	15	1	15	1	15	1	15	1	15	1	15	1	1	1	1	1
H0158	1	1	1	36	2	3	10	2	1	1	1	1	40	3	9	3	1	30	1	20	1	20	1	20	1	20	1	20	1	20	1	1	1	1	1
H0159	1	1	1	31	2	0	5	2	0	0	0	1	20	1	4	2	1	20	1	20	1	8	1	7	1	7	1	3	1	2	1	1	1	1	1
H0160	1	1	1	18	2	2	1	3	1	1	1	1	20	1	8	3	1	20	1	20	1	20	1	20	1	20	1	20	1	20	1	1	1	1	1
H0161	1	1	1	19	2	0	10	2	0	0	0	1	20	1	4	2	1	5	0	0	1	20	1	20	1	20	1	20	1	20	1	1	1	1	1
H0162	1	1	1	21	2	0	60	1	1	0	0	0	10	0	2	1	1	10	1	10	1	10	1	10	1	10	1	10	1	10	1	1	1	1	1
H0163	1	1	1	21	2	2	10	2	0	1	0	0	15	1	4	2	1	6	1	6	1	2	1	3	1	2	1	2	1	2	1	1	1	1	1
H0164	1	1	1	32	1	0	120	0	0	0	0	1	4	0	1	1	1	4	1	2	1	2	1	2	1	3	1	1	1	1	1	1	1	1	1
H0165	1	1	1	20	1	0	30	2	0	1	0	0	20	1	4	2	1	20	1	15	1	18	1	15	1	10	1	10	1	10	1	1	1	1	1
H0166	1	1	1	40	2	0	5	2	0	1	1	1	50	3	8	3	1	50	1	50	1	50	1	50	1	50	1	50	1	50	1	1	1	1	1
H0167	1	1	1	52	2	1	10	2	0	0	0	0	15	1	3	1	1	10	1	7	1	10	1	15	1	15	1	15	1	15	1	1	1	1	1
H0168	1	1	1	46	1	0	180	0	0	0	0	1	15	1	2	1	1	15	1	15	1	15	1	15	1	15	1	15	1	15	1	1	1	1	1
H0169	1	1	1	37	1	0	40	1	0	0	1	0	15	1	3	1	1	3	1	4	1	3	1	4	1	4	1	3	1	3	1	1	1	1	1
H0170	1	1	1	36	2	39	360	0	0	0	0	0	10	0	0	1	0	0	0	0	0	0	0	0	0	0	0	0	0	0	0	0	0	0	0
H0171	1	1	1	52	1	3	5	2	1	1	0	1	20	1	6	2	1	15	1	7	1	10	1	16	1	7	1	6	1	7	1	1	1	1	1
H0172	1	1	1	36	2	0	30	2	1	0	0	1	15	1	5	2	1	20	1	20	1	25	1	8	1	3	1	3	1	3	1	1	1	1	1
H0173	1	1	1	31	2	0	60	1	0	0	0	0	10	0	1	1	1	15	1	10	1	10	1	10	1	3	1	3	1	4	1	1	1	1	1
H0174	1	1	1	26	1	2	20	2	1	0	1	1	25	2	7	3	0	0	0	0	0	0	0	0	0	0	0	0	0	0	0	0	0	0	0
H0175	1	1	1	44	2	0	5	2	0	0	1	1	25	2	6	2	1	10	1	15	1	8	1	10	1	10	1	8	1	5	1	1	1	1	1
H0176	1	1	1	31	2	0	20	2	0	0	1	1	20	1	5	2	1	20	1	20	1	20	1	20	1	20	1	20	1	20	1	1	1	1	1
H0177	1	1	1	40	2	3	2	3	1	1	1	1	40	3	10	3	1	11	1	8	1	7	1	5	1	10	1	10	1	8	1	1	1	1	1
H0178	1	1	1	32	1	1	5	2	1	1	1	1	20	1	7	3	1	5	1	4	1	4	1	5	1	5	1	3	1	2	1	1	1	1	1
H0179	1	1	1	30	2	1	30	2	0	0	0	1	18	1	4	2	1	18	1	18	1	18	1	18	1	18	1	18	1	18	1	1	1	1	1
H0180	1	1	1	33	1	1	30	2	0	0	1	0	20	1	4	2	1	20	1	20	1	20	1	20	1	20	1	20	1	20	1	1	1	1	1
H0181	1	1	1	52	2	4	10	2	1	1	1	1	60	3	9	3	1	10	1	10	1	10	1	8	1	20	1	12	1	15	1	1	1	1	1
H0182	1	1	1	40	2	0	5	2	1	0	0	1	35	3	7	3	1	35	1	35	1	35	1	35	1	35	1	35	1	35	1	1	1	1	1
H0183	1	1	1	21	2	0	5	2	1	1	1	1	30	2	8	3	1	30	1	30	1	30	1	30	1	30	1	30	1	30	1	1	1	1	1
H0184	1	1	1	23	1	0	1	3	1	1	1	1	20	1	8	3	1	30	1	20	1	20	1	20	1	20	1	30	1	20	1	1	1	1	1
H0185	1	1	1	29	2	1	30	2	1	0	1	0	40	3	7	3	1	40	1	40	1	40	1	40	1	40	1	40	1	40	1	1	1	1	1
H0186	1	1	1	33	2	1	10	2	0	0	0	1	20	1	4	2	0	0	0	0	0	0	0	0	0	0	0	0	0	0	0	0	0	0	0
H0187	1	1	2	34	1	3	10	2	1	1	0	1	15	1	6	2	1	10	1	12	1	10	1	8	1	10	1	8	1	8	1	1	1	1	1
H0188	1	1	1	25	2	0	20	2	0	0	0	0	10	0	2	1	1	10	1	10	1	10	1	10	1	10	1	10	1	10	1	1	1	1	1
H0189	1	1	1	36	2	0	10	2	1	1	1	0	25	2	7	3	1	25	1	25	1	25	1	25	1	25	1	25	1	25	1	1	1	1	1
H0190	1	1	1	27	2	0	30	2	0	0	1	0	30	2	5	2	1	7	1	6	1	8	1	8	1	8	1	8	1	8	1	1	1	1	1
H0191	1	1	1	31	2	1	30	2	0	0	1	0	20	1	4	2	1	20	1	20	1	20	1	20	1	20	1	20	1	20	1	1	1	1	1
H0192	1	1	2	38	2	0	10	2	0	1	0	0	10	0	3	1	1	10	1	10	1	5	1	5	1	6	1	5	1	4	1	1	1	1	1
H0193	1	1	1	22	2	0	10	2	1	1	0	0	15	1	5	2	1	15	1	15	1	15	1	15	1	15	1	15	1	15	1	1	1	1	1
H0194	1	1	1	29	1	3	15	2	1	1	1	1	35	3	9	3	1	40	1	35	1	20	1	30	1	24	1	24	1	20	1	1	1	1	1
H0195	1	1	1	24	2	0	1	3	1	1	0	1	35	3	9	3	1	15	1	14	1	16	1	16	1	18	1	12	1	18	1	1	1	1	1
H0196	1	1	1	30	2	1	15	2	0	1	1	1	35	3	8	3	1	15	1	5	0	0	0	0	0	0	0	0	0	0	1	1	1	1	1
H0197	1	1	1	42	2	1	2	3	0	0	1	1	40	3	8	3	1	40	1	40	1	40	1	40	1	40	1	40	1	40	1	1	1	1	1
H0198	1	1	1	29	2	3	10	2	0	1	0	0	20	1	4	2	1	15	1	20	1	20	1	20	1	20	1	20	1	20	1	1	1	1	1
H0199	1	1	1	48	1	2	3	3	1	1	1	1	30	2	9	3	1	15	1	10	1	10	0	0	0	0	0	0	0	0	1	1	1	1	1
H0200	1	1	1	21	2	2	100	0	1	0	0	1	5	0	2	1	0	0	0	0	0	0	1	1	0	0	0	0	0	0	1	1	0	1	1
H0201	1	1	1	54	2	2	30	2	0	0	0	0	20	1	3	1	1	20	1	20	1	20	1	20	1	20	1	20	1	20	1	1	1	1	1
H0202	1	1	1	30	2	0	30	2	0	0	1	0	30	2	5	2	1	30	1	30	1	30	1	30	1	30	1	30	1	30	1	1	1	1	1
H0203	1	1	1	36	1	50	50	1	0	0	0	0	10	0	1	1	0	0	0	0	0	0	0	0	1	10	1	10	1	10	1	1	0	0	1
H0204	1	1	1	33	2	1	20	2	1	1	0	1	12	1	6	2	1	8	1	8	1	8	1	8	1	7	1	8	1	8	1	1	1	1	1
H0205	1	1	1	28	1	1	30	2	0	0	1	0	10	0	3	1	0	0	0	0	0	0	0	0	0	0	0	0	1	5	1	1	0	0	1
H0206	1	1	1	33	1	1	20	2	0	0	0	0	20	1	3	1	0	0	0	0	0	0	0	0	0	0	0	0	0	0	0	0	0	0	0
H0207	1	1	1	28	1	2	5	2	0	0	0	0	25	2	4	2	1	10	1	7	1	6	1	6	1	4	1	5	1	6	1	1	1	1	1
H0208	1	1	1	39	2	1	10	2	0	0	0	1	20	1	4	2	1	6	1	15	1	15	1	15	1	15	1	15	1	10	1	1	1	1	1
H0209	1	1	2	24	2	0	0	3	0	0	0	0	5	0	3	1	1	6	1	8	1	2	1	1	1	1	1	1	1	3	1	1	1	1	1
H0210	1	1	1	20	1	0	10	2	0	0	1	1	20	1	5	2	1	5	1	8	1	6	1	6	1	5	1	8	1	6	1	1	1	1	1
H0211	1	1	1	46	2	5	60	1	0	0	0	0	20	1	2	1	1	2	1	3	1	2	1	5	1	3	1	10	1	5	1	1	1	1	1
H0212	1	1	1	37	2	1	10	2	1	1	1	0	20	1	6	2	1	20	1	20	1	20	1	20	1	20	1	20	1	20	1	1	1	1	1
H0213	1	1	1	37	2	1	5	2	1	1	1	1	30	2	8	3	1	20	1	20	1	20	1	20	1	20	1	20	1	20	1	1	1	1	1
H0214	1	1	1	37	2	1	15	2	1	1	0	0	30	2	6	2	1	20	0	0	0	0	0	0	0	0	0	0	0	0	1	1	1	1	1
H0215	1	1	1	27	2	0	180	0	0	0	0	0	4	0	0	1	1	5	1	3	1	3	0	0	1	4	1	3	1	2	1	1	1	1	1
H0216	1	1	1	50	2	0	10	2	0	1	0	0	30	2	5	2	1	20	1	20	1	15	0	0	0	0	0	0	0	0	1	1	1	1	1
H0217	1	1	1	27	2	1	30	2	0	0	0	1	20	1	4	2	1	7	1	12	0	0	0	0	0	0	0	0	0	0	1	1	1	1	1
H0218	1	1	1	40	2	2	5	2	1	1	1	1	30	2	8	3	1	30	1	10	1	30	1	30	1	30	1	30	1	30	1	1	1	1	1
H0219	1	1	1	38	2	0	15	2	0	0	1	1	20	1	5	2	1	20	1	20	1	20	1	20	1	20	1	20	1	20	1	1	1	1	1
H0220	1	1	1	26	2	2	20	2	1	1	1	1	20	1	7	3	1	20	1	20	1	10	1	10	0	0	0	0	0	0	1	1	1	1	1
H0221	1	1	1	28	2	1	60	1	0	0	0	1	20	1	3	1	1	10	1	10	0	0	0	0	0	0	0	0	0	0	1	1	1	1	1
H0222	1	1	1	50	2	0	30	2	1	0	0	0	40	3	6	2	1	20	1	10	1	30	1	14	1	12	1	15	1	10	1	1	1	1	1
H0223	1	1	1	44	2	0	30	2	1	0	0	0	20	1	4	2	1	10	1	10	1	10	1	15	1	12	1	12	1	15	1	1	1	1	1
H0224	1	1	1	33	2	3	30	2	0	0	0	1	40	3	6	2	1	25	1	25	1	15	1	10	1	15	1	18	1	15	1	1	1	1	1
H0225	1	1	1	41	2	3	60	1	0	0	0	1	15	1	3	1	1	17	1	6	1	20	1	10	1	10	1	10	1	15	1	1	1	1	1
H0226	1	1	1	29	2	1	10	2	0	1	1	1	20	1	6	2	1	10	1	5	0	0	0	0	0	0	0	0	0	0	1	1	1	1	1
H0227	1	1	1	39	2	2	1	3	0	0	0	0	20	1	4	2	1	20	1	20	1	20	1	15	1	15	1	15	1	15	1	1	1	1	1
H0228	1	1	1	46	2	2	60	1	0	0	1	0	20	1	3	1	0	0	0	0	0	0	0	0	0	0	0	0	0	0	0	0	0	0	0
H0229	1	1	1	37	2	1	20	2	1	1	1	1	20	1	7	3	1	15	1	15	1	15	1	20	1	20	1	20	1	15	1	1	1	1	1
H0230	1	1	1	40	2	4	45	1	0	1	0	0	20	1	3	1	1	7	1	5	1	5	1	2	0	0	1	4	1	2	1	1	1	1	1
H0231	1	1	1	27	1	0	5	2	0	0	0	1	20	1	4	2	1	10	1	10	1	5	1	10	1	15	1	12	1	15	1	1	1	1	1
H0232	1	1	1	30	2	0	10	2	0	1	1	1	20	1	6	2	1	9	1	5	1	6	1	10	1	10	1	10	1	10	1	1	1	1	1
H0233	1	1	1	63	1	1	10	2	0	0	1	0	15	1	4	2	1	14	1	10	0	0	0	0	0	0	0	0	0	0	1	1	1	1	1
H0234	1	1	1	25	2	0	10	2	1	1	1	1	20	1	7	3	1	20	1	20	1	20	1	20	1	20	1	20	1	20	1	1	1	1	1
H0235	1	1	1	41	2	0	60	1	0	0	0	0	10	0	1	1	1	9	1	9	1	9	1	9	1	10	1	9	1	8	1	1	1	1	1
H0236	1	1	2	32	1	2	5	2	1	1	0	0	15	1	5	2	1	15	1	15	1	15	1	15	1	15	1	15	1	15	1	1	1	1	1
H0237	1	1	1	42	2	0	5	2	0	1	1	0	30	2	6	2	1	30	1	30	1	30	1	30	1	30	1	30	1	30	1	1	1	1	1
H0238	1	1	1	49	1	1	20	2	0	0	1	0	20	1	4	2	1	10	1	10	1	30	1	20	1	30	1	20	1	20	1	1	1	1	1
H0239	1	1	1	36	2	1	1	3	0	0	1	1	30	2	7	3	1	20	1	10	1	4	1	8	1	5	1	7	1	8	1	1	1	1	1
H0240	1	1	1	34	1	0	10	2	1	1	1	1	25	2	8	3	1	25	1	25	1	25	1	25	1	25	1	25	1	25	1	1	1	1	1
H0241	1	1	1	51	1	1	5	2	0	1	1	1	20	1	6	2	0	0	0	0	0	0	0	0	0	0	0	0	0	0	0	0	0	0	0
H0242	1	1	1	41	2	1	720	0	0	0	0	0	3	0	0	1	0	0	0	0	0	0	0	0	0	0	0	0	0	0	0	0	0	0	0
H0243	1	1	1	45	2	0	1	3	0	1	0	0	40	3	7	3	1	10	1	20	1	20	1	20	1	20	1	20	1	20	1	1	1	1	1
H0244	1	1	1	47	2	4	20	2	1	1	0	1	30	2	7	3	1	25	1	15	1	20	1	20	1	20	1	20	1	20	1	1	1	1	1
H0245	1	1	1	42	2	2	10	2	1	1	1	0	20	1	6	2	1	15	1	10	1	10	1	10	1	10	1	10	1	10	1	1	1	1	1
H0246	1	1	1	33	1	0	5	2	0	1	1	1	20	1	6	2	0	0	1	20	1	5	0	0	0	0	0	0	1	10	1	1	1	1	1
H0247	1	1	1	63	1	4	5	2	1	1	1	1	50	3	9	3	1	30	1	10	0	0	0	0	0	0	0	0	1	12	1	1	1	1	1
H0248	1	1	1	38	1	2	60	1	0	0	0	0	15	1	2	1	1	5	1	4	1	6	1	7	1	8	1	8	1	9	1	1	1	1	1
H0249	1	1	1	22	1	0	2	3	1	1	0	0	20	1	6	2	1	10	1	10	1	10	1	10	1	10	1	10	1	10	1	1	1	1	1
H0250	1	1	1	29	2	0	30	2	0	0	0	0	20	1	3	1	1	15	1	10	1	10	0	0	0	0	0	0	0	0	1	1	1	1	1
H0251	1	1	1	42	2	1	60	1	1	1	1	1	10	0	5	2	1	10	1	5	1	6	1	5	0	0	0	0	0	0	1	1	1	1	1
H0252	1	1	1	64	2	5	2	3	1	1	1	1	40	3	10	3	1	20	1	40	1	25	1	15	0	0	0	0	1	40	1	1	1	1	1
H0253	1	1	1	24	2	2	30	2	1	1	0	1	10	0	5	2	1	8	1	9	1	10	1	10	1	10	1	10	1	10	1	1	1	1	1
H0254	1	1	1	43	2	1	30	2	0	1	0	0	20	1	4	2	1	20	1	10	1	10	1	15	1	15	1	15	1	10	1	1	1	1	1
H0255	1	1	1	44	2	2	1	3	1	1	0	1	15	1	7	3	1	15	1	15	1	15	1	15	1	15	1	15	1	15	1	1	1	1	1
H0256	1	1	1	31	2	0	5	2	1	0	0	0	20	1	4	2	1	15	1	14	1	14	1	14	1	12	1	13	1	12	1	1	1	1	1
H0257	1	1	1	37	2	2	60	1	0	0	0	0	10	0	1	1	1	1	1	2	1	3	1	5	0	0	0	0	0	0	1	1	1	1	1
H0258	1	1	1	42	1	6	20	2	1	0	0	0	30	2	5	2	1	40	1	30	0	0	1	40	0	0	0	0	1	40	1	1	1	1	1
H0259	1	1	1	43	2	3	20	2	0	0	0	0	15	1	3	1	1	10	1	6	1	5	1	5	1	6	1	6	1	6	1	1	1	1	1
H0260	1	1	2	30	1	0	300	0	0	0	0	0	5	0	0	1	1	5	1	5	1	5	1	5	1	5	1	5	1	5	1	1	1	1	1
H0261	1	1	1	37	1	2	5	2	1	0	1	1	15	1	6	2	1	3	1	3	1	10	1	10	1	8	1	8	1	10	1	1	1	1	1
H0262	1	1	2	42	2	5	30	2	1	0	0	0	5	0	3	1	1	5	1	3	1	3	0	0	0	0	0	0	0	0	1	1	1	1	1
H0263	1	1	1	53	2	9	8	2	0	0	1	1	20	1	5	2	1	4	1	3	1	6	1	3	0	0	0	0	0	0	1	1	1	1	1
H0264	1	1	1	29	1	2	5	2	1	1	1	1	20	1	7	3	0	0	0	0	0	0	0	0	0	0	0	0	0	0	0	0	0	0	0
H0265	1	1	1	41	1	1	60	1	0	0	0	1	15	1	3	1	1	1	1	3	1	6	1	5	1	7	1	3	1	3	1	1	1	1	1
H0266	1	1	1	56	2	1	30	2	0	0	0	0	25	2	4	2	1	42	1	5	1	6	1	15	1	15	1	15	1	15	1	1	1	1	1
H0267	1	1	1	32	1	4	30	2	0	0	1	1	30	2	6	2	1	30	1	30	1	30	1	30	1	30	1	30	1	30	1	1	1	1	1
H0268	1	1	1	36	2	2	30	2	1	0	1	1	20	1	6	2	1	10	0	0	0	0	0	0	0	0	0	0	0	0	1	1	1	1	1
H0269	1	1	1	43	2	0	60	1	0	1	0	0	20	1	3	1	1	20	1	20	1	20	1	20	1	20	1	20	1	20	1	1	1	1	1
H0270	1	1	1	21	2	0	10	2	0	1	0	0	8	0	3	1	1	6	1	6	1	5	1	5	1	6	1	5	1	4	1	1	1	1	1
H0271	1	1	1	53	1	10	1	3	0	1	1	0	20	1	6	2	1	20	1	20	1	20	1	20	1	20	1	20	1	20	1	1	1	1	1
H0272	1	1	1	55	2	0	10	2	1	1	1	1	40	3	9	3	1	10	1	20	1	20	1	20	1	20	1	20	1	20	1	1	1	1	1
H0273	1	1	1	52	2	1	30	2	1	1	0	0	20	1	5	2	1	10	1	10	1	10	0	0	0	0	0	0	0	0	1	1	1	1	1
H0274	1	1	1	42	2	1	10	2	1	1	1	1	20	1	7	3	1	20	1	20	1	20	1	20	1	20	1	20	1	20	1	1	1	1	1
H0275	1	1	1	40	2	0	60	1	0	0	0	0	35	3	4	2	0	0	0	0	0	0	0	0	0	0	0	0	0	0	0	0	0	0	0
H0276	1	1	1	36	2	2	5	2	0	1	1	1	20	1	6	2	1	20	1	20	1	20	1	20	1	20	1	20	1	20	1	1	1	1	1
H0277	1	1	1	41	1	1	5	2	1	0	0	1	30	2	6	2	1	30	1	20	1	25	1	25	1	25	1	30	1	25	1	1	1	1	1
H0278	1	1	1	48	2	1	60	1	0	0	0	0	20	1	2	1	1	17	1	15	1	15	1	16	1	17	1	15	1	15	1	1	1	1	1
H0279	1	1	1	40	2	4	5	2	0	0	1	1	70	3	7	3	1	15	1	10	0	0	0	0	0	0	0	0	0	0	1	1	1	1	1
H0280	1	1	1	56	2	1	100	0	0	0	1	0	10	0	1	1	1	20	1	12	1	10	1	8	1	8	1	8	1	8	1	1	1	1	1
H0281	1	1	1	35	2	1	5	2	1	1	1	1	15	1	7	3	1	12	1	10	1	10	1	10	1	10	1	10	1	10	1	1	1	1	1
H0282	1	1	1	40	1	0	1	3	1	1	1	1	20	1	8	3	1	20	1	12	1	12	1	8	1	8	1	5	1	30	1	1	1	1	1
H0283	1	1	1	43	2	1	90	0	0	0	0	0	10	0	0	1	1	6	1	6	1	6	1	7	1	7	1	6	1	6	1	1	1	1	1
H0284	1	1	1	45	2	100	60	1	0	0	0	1	50	3	5	2	1	30	1	40	1	45	1	50	1	25	1	25	1	20	1	1	1	1	1
H0285	1	1	1	36	1	0	20	2	1	1	0	0	10	0	4	2	1	18	1	12	1	15	1	12	1	12	1	15	1	12	1	1	1	1	1
H0286	1	1	1	38	2	0	60	1	0	0	0	1	20	1	3	1	1	10	1	10	1	10	1	10	1	10	1	10	1	10	1	1	1	1	1
H0287	1	1	1	36	1	1	30	2	0	0	0	0	15	1	3	1	1	15	1	15	1	15	1	15	1	15	1	15	1	15	1	1	1	1	1
H0288	1	1	1	35	2	0	5	2	1	0	0	0	25	2	5	2	1	18	1	12	1	15	1	12	1	12	1	15	1	12	1	1	1	1	1
H0289	1	1	1	43	2	0	5	2	0	1	1	1	20	1	6	2	1	7	1	6	1	6	1	7	1	6	1	6	1	6	1	1	1	1	1
H0290	1	1	1	23	2	0	10	2	0	0	1	1	10	0	4	2	1	10	1	10	1	10	1	10	1	10	1	10	1	10	1	1	1	1	1
H0291	1	1	1	50	2	1	30	2	1	0	1	0	20	1	5	2	0	0	0	0	0	0	0	0	0	0	0	0	0	0	0	0	0	0	0
H0292	1	1	1	34	2	0	20	2	0	1	1	1	20	1	6	2	1	7	1	5	1	5	1	5	1	5	1	5	1	5	1	1	1	1	1
H0293	1	1	1	53	2	1	10	2	1	1	0	1	30	2	7	3	1	18	1	12	1	15	1	12	1	12	1	15	1	12	1	1	1	1	1
H0294	1	1	1	39	2	4	30	2	0	0	0	1	10	0	3	1	1	10	1	10	1	10	1	10	1	15	1	10	1	10	1	1	1	1	1
H0295	1	1	1	28	2	2	120	0	0	0	0	0	10	0	0	1	1	1	1	1	1	1	1	1	0	0	0	0	0	0	1	1	1	1	1
H0296	1	1	1	58	2	0	5	2	1	1	0	1	20	1	6	2	1	10	1	10	0	0	0	0	0	0	0	0	0	0	1	1	1	1	1
H0297	1	1	1	54	2	1	60	1	0	1	0	0	15	1	3	1	1	4	0	0	1	3	0	0	1	4	1	3	1	4	1	1	1	1	1
H0298	1	1	1	46	2	0	20	2	0	0	0	0	30	2	4	2	1	8	1	8	1	5	1	5	1	7	1	5	1	5	1	1	1	1	1
H0299	1	1	1	32	2	0	10	2	0	0	0	0	13	1	3	1	1	13	1	13	1	13	1	13	1	13	1	13	1	13	1	1	1	1	1
H0300	1	1	1	26	2	0	60	1	0	0	0	1	13	1	3	1	1	7	1	3	1	2	1	2	1	2	1	4	1	4	1	1	1	1	1
H0301	1	1	1	53	2	2	60	1	0	0	1	0	30	2	4	2	1	8	1	8	1	5	1	5	1	8	1	5	1	5	1	1	1	1	1
H0302	1	1	1	35	2	2	5	2	1	1	1	1	20	1	7	3	1	20	1	20	1	20	1	20	1	20	1	15	1	15	1	1	1	1	1
H0303	1	1	1	37	2	0	60	1	1	1	1	0	20	1	5	2	1	8	1	6	1	5	1	5	1	6	1	5	0	15	1	1	1	1	1
H0304	1	1	1	35	2	2	10	2	1	1	0	1	25	2	7	3	1	20	1	20	1	20	1	20	1	20	1	15	1	15	1	1	1	1	1
H0305	1	1	2	34	2	2	100	0	0	0	1	0	20	1	2	1	1	4	1	1	1	1	0	0	0	0	0	0	0	0	1	1	1	1	1
H0306	1	1	1	26	2	1	200	0	0	0	0	1	20	1	2	1	1	20	1	20	1	25	1	20	1	20	1	20	1	25	1	1	1	1	1
H0307	1	1	1	59	1	0	30	2	1	1	1	0	20	1	6	2	1	20	1	18	1	15	1	18	1	20	1	15	1	12	1	1	1	1	1
H0308	1	1	1	36	2	2	60	1	0	0	0	0	10	0	1	1	0	0	0	0	0	0	0	0	0	0	0	0	0	0	0	0	0	0	0
H0309	1	1	1	24	2	0	30	2	0	0	1	0	14	1	4	2	1	15	1	10	1	8	1	10	1	12	1	10	1	18	1	1	1	1	1
H0310	1	1	1	35	2	1	10	2	1	1	1	1	20	1	7	3	1	6	1	6	1	6	1	8	1	6	1	6	1	6	1	1	1	1	1
H0311	1	1	1	34	2	0	30	2	1	1	0	0	20	1	5	2	1	15	1	10	1	8	1	10	1	12	1	10	1	18	1	1	1	1	1
H0312	1	1	2	38	1	3	30	2	0	0	0	0	10	0	2	1	1	15	1	10	1	12	1	15	1	15	1	8	1	15	1	1	1	1	1
H0313	1	1	1	24	2	0	10	2	1	1	0	0	8	0	4	2	1	3	1	2	1	3	1	2	0	0	0	0	1	10	1	1	1	1	1
H0314	1	1	1	43	2	2	30	2	0	0	0	0	10	0	2	1	0	0	0	0	0	0	0	0	0	0	0	0	0	0	0	0	0	0	0
H0315	1	1	1	35	1	0	30	2	0	0	0	0	20	1	3	1	1	4	1	5	1	5	1	5	1	5	1	20	1	20	1	1	1	1	1
H0316	1	1	1	70	1	2	30	2	0	0	0	0	15	1	3	1	1	1	1	3	0	0	1	1	0	0	0	0	0	0	1	1	1	1	1
H0317	1	1	1	40	2	0	20	2	1	0	0	0	15	1	4	2	1	15	1	10	1	8	1	6	1	6	1	6	1	10	1	1	1	1	1
H0318	1	1	1	38	2	0	30	2	0	0	0	0	30	2	4	2	1	20	1	10	1	10	1	10	1	10	1	5	1	5	1	1	1	1	1
H0319	1	1	1	54	2	0	30	2	0	0	0	0	10	0	2	1	1	10	1	10	1	10	1	10	1	10	1	10	1	10	1	1	1	1	1
H0320	1	1	1	39	2	2	30	2	0	0	0	0	20	1	3	1	0	0	1	1	1	2	1	3	1	3	1	3	0	0	1	1	1	1	1
H0321	1	1	1	26	2	0	10	2	1	0	0	0	20	1	4	2	1	10	1	10	1	8	1	6	1	5	1	4	1	5	1	1	1	1	1
H0322	1	1	1	25	2	1	60	1	1	1	0	0	20	1	4	2	1	9	1	10	1	10	1	6	1	8	0	0	0	0	1	1	1	1	1
H0323	1	1	1	27	2	0	60	1	0	0	0	0	20	1	2	1	1	10	0	0	1	5	0	0	1	5	0	0	1	10	1	1	1	1	1
H0324	1	1	1	31	2	0	5	2	1	0	0	0	20	1	4	2	1	20	1	10	1	15	1	15	1	12	1	10	1	20	1	1	1	1	1
H0325	1	1	1	24	2	0	20	2	1	0	0	0	10	0	3	1	1	10	1	10	1	8	1	5	1	10	1	8	1	8	1	1	1	1	1
H0326	1	1	1	29	2	0	1	3	1	1	0	1	20	1	7	3	1	20	1	20	1	20	1	20	1	20	1	20	1	20	1	1	1	1	1
H0327	1	1	1	45	2	0	10	2	1	1	1	0	20	1	6	2	1	10	1	10	1	10	1	10	1	8	1	5	0	0	1	1	1	1	1
H0328	1	1	1	30	1	2	5	2	1	1	0	1	20	1	6	2	1	10	1	10	0	0	0	0	0	0	0	0	1	18	1	1	1	1	1
H0329	1	1	1	53	2	3	1	3	1	1	1	1	50	3	10	3	1	50	1	35	1	30	1	35	1	25	1	30	1	40	1	1	1	1	1
H0330	1	1	1	47	2	2	180	0	0	0	0	0	6	0	0	1	0	0	0	0	0	0	0	0	0	0	0	0	0	0	0	0	0	0	0
H0331	1	1	1	41	2	2	15	2	1	1	1	1	25	2	8	3	1	20	1	20	1	10	1	10	1	10	1	20	1	25	1	1	1	1	1
H0332	1	1	1	27	2	2	50	1	0	0	0	1	15	1	3	1	1	5	1	5	1	4	1	4	1	5	0	0	1	4	1	1	1	1	1
H0333	1	1	2	43	2	0	30	2	1	1	0	0	12	1	5	2	1	8	1	8	1	5	1	5	1	3	1	3	1	3	1	1	1	1	1
H0334	1	1	1	39	1	0	5	2	0	0	1	0	20	1	4	2	0	0	0	0	0	0	0	0	0	0	0	0	0	0	0	0	0	0	0
H0335	1	1	1	40	2	2	10	2	1	1	0	0	12	1	5	2	1	18	1	18	1	20	1	10	1	10	1	10	1	10	1	1	1	1	1
H0336	1	1	1	35	1	0	30	2	0	1	1	1	15	1	6	2	1	25	1	30	1	30	1	30	1	30	1	30	1	30	1	1	1	1	1
H0337	1	1	1	34	1	1	30	2	0	0	0	0	10	0	2	1	1	15	1	8	1	5	1	5	0	0	1	6	1	6	1	1	1	1	1
H0338	1	1	1	34	2	0	60	1	0	0	0	1	50	3	5	2	1	10	1	30	1	25	1	35	1	60	1	20	1	20	1	1	1	1	1
H0339	1	1	1	48	2	3	30	2	1	1	0	1	20	1	6	2	1	20	1	15	1	15	1	12	1	15	1	15	1	15	1	1	1	1	1
H0340	1	1	1	39	2	0	50	1	1	0	1	1	10	0	4	2	1	3	1	3	1	2	1	3	0	0	0	0	0	0	1	1	1	1	1
H0341	1	1	1	35	2	0	90	0	0	0	0	0	6	0	0	1	1	1	0	0	0	0	0	0	0	0	0	0	0	0	1	1	1	1	1
H0342	1	1	1	43	2	1	30	2	0	0	1	0	15	1	4	2	1	5	1	5	1	8	1	3	0	0	0	0	0	0	1	1	1	1	1
H0343	1	1	1	50	2	1	90	0	0	0	0	0	20	1	1	1	1	10	1	5	1	3	1	2	0	0	1	2	1	2	1	1	1	1	1
H0344	1	1	1	35	2	2	120	0	0	0	1	0	30	2	3	1	1	5	1	5	1	8	1	6	1	5	1	5	1	5	1	1	1	1	1
H0345	1	1	1	45	1	0	120	0	0	0	0	0	20	1	1	1	1	8	1	5	1	6	1	8	1	5	0	0	1	10	1	1	1	1	1
H0346	1	1	1	37	2	1	10	2	1	1	0	1	20	1	6	2	0	0	0	0	0	0	0	0	0	0	1	20	1	20	1	1	0	0	1
H0347	1	1	1	35	2	1	30	2	0	0	1	0	20	1	4	2	1	8	1	8	1	5	1	4	0	0	1	15	1	10	1	1	1	1	1
H0348	1	1	1	39	2	2	60	1	0	0	1	0	15	1	3	1	0	0	0	0	0	0	0	0	0	0	0	0	0	0	0	0	0	0	0
H0349	1	1	1	39	2	0	30	2	0	0	1	1	30	2	6	2	1	20	1	20	1	8	1	10	0	0	1	12	1	12	1	1	1	1	1
H0350	1	1	1	40	2	1	20	2	0	1	1	1	20	1	6	2	1	4	1	8	1	6	1	8	1	6	1	6	1	6	1	1	1	1	1
H0351	1	1	1	39	1	0	30	2	1	1	1	0	20	1	6	2	1	8	1	12	1	12	1	10	1	15	1	6	1	6	1	1	1	1	1
H0352	1	1	1	48	1	3	30	2	1	1	1	0	20	1	6	2	1	8	1	15	1	12	1	6	0	0	1	20	1	20	1	1	1	1	1
H0353	1	1	1	47	2	2	120	0	0	0	1	0	15	1	2	1	1	8	1	8	1	8	1	6	1	8	1	12	1	12	1	1	1	1	1
H0354	1	1	1	38	2	2	30	2	0	0	0	0	30	2	4	2	1	20	1	15	1	12	1	12	1	8	1	20	1	10	1	1	1	1	1
H0355	1	1	1	36	2	0	30	2	0	0	0	0	15	1	3	1	1	7	1	10	1	10	1	10	1	10	1	10	1	10	1	1	1	1	1
H0356	1	1	1	29	1	0	5	2	1	1	1	1	25	2	8	3	1	18	1	18	1	20	1	20	1	10	0	0	0	0	1	1	1	1	1
H0357	1	1	1	36	2	0	5	2	1	1	1	1	30	2	8	3	1	25	1	15	1	20	1	18	1	12	1	5	1	4	1	1	1	1	1
H0358	1	1	1	46	2	0	50	1	0	0	0	0	10	0	1	1	1	15	1	12	1	10	1	8	1	10	1	5	1	5	1	1	1	1	1
H0359	1	1	1	31	2	0	50	1	1	0	1	0	15	1	4	2	1	15	1	15	1	10	1	12	1	15	1	15	1	15	1	1	1	1	1
H0360	1	1	1	32	2	0	10	2	1	1	1	1	15	1	7	3	1	8	1	8	1	8	1	6	1	8	1	6	1	5	1	1	1	1	1
H0361	1	1	1	38	2	0	30	2	0	0	1	0	20	1	4	2	1	15	1	10	1	15	1	12	1	10	1	12	1	15	1	1	1	1	1
H0362	1	1	1	27	1	1	5	2	1	1	1	1	15	1	7	3	1	10	1	6	1	8	1	5	1	6	1	6	1	6	1	1	1	1	1
H0363	1	1	1	34	1	0	1	3	1	1	0	1	20	1	7	3	1	15	1	15	1	10	1	10	0	0	0	0	0	0	1	1	1	1	1
H0364	1	1	1	32	2	4	30	2	0	0	1	1	20	1	5	2	1	15	1	10	1	8	1	3	0	0	0	0	0	0	1	1	1	1	1
H0365	1	1	1	39	1	0	30	2	1	1	1	0	20	1	6	2	0	0	0	0	0	0	0	0	0	0	0	0	0	0	0	0	0	0	0
H0366	1	1	1	27	2	0	360	0	0	0	0	0	12	1	1	1	1	10	1	8	1	8	1	6	1	5	0	0	1	5	1	1	1	1	1
H0367	1	1	1	39	2	0	40	1	0	0	0	0	20	1	2	1	1	8	1	6	1	6	1	5	0	0	1	5	1	3	1	1	1	1	1
H0368	1	1	1	35	2	3	20	2	1	1	0	0	20	1	5	2	1	8	1	6	1	6	1	5	0	0	1	5	1	3	1	1	1	1	1
H0369	1	1	1	51	2	1	10	2	0	0	1	1	40	3	7	3	1	30	1	40	1	30	1	20	1	20	1	20	1	20	1	1	1	1	1
H0370	1	1	1	36	2	0	10	2	0	0	0	0	15	1	3	1	1	8	1	10	1	8	1	5	0	0	1	3	1	5	1	1	1	1	1
H0371	1	1	1	27	1	5	20	2	0	0	0	1	25	2	5	2	0	0	0	0	0	0	0	0	1	30	1	30	1	30	1	1	0	0	1
H0372	1	1	1	37	2	2	10	2	1	1	0	0	20	1	5	2	1	20	1	20	1	8	1	8	1	10	1	10	1	10	1	1	1	1	1
H0373	1	1	1	37	2	1	40	1	0	0	1	0	40	3	5	2	1	10	1	8	1	8	1	5	0	0	1	8	1	5	1	1	1	1	1
H0374	1	1	1	36	1	0	5	2	1	1	0	1	10	0	5	2	1	3	1	2	0	0	0	0	0	0	0	0	1	10	1	1	1	1	1
H0375	1	1	1	49	2	1	3	3	0	0	0	1	20	1	5	2	1	6	1	1	0	0	0	0	0	0	0	0	0	0	1	1	1	1	1
H0376	1	1	2	36	1	1	1	3	1	1	0	1	13	1	7	3	1	1	0	0	1	1	1	20	1	15	1	15	1	15	1	1	1	1	1
H0377	1	1	1	32	2	2	10	2	1	1	1	1	20	1	7	3	0	0	0	0	0	0	0	0	0	0	0	0	0	0	0	0	0	0	0
H0378	1	1	1	34	2	3	30	2	0	0	1	1	20	1	5	2	1	8	1	7	1	7	0	0	0	0	0	0	0	0	1	1	1	1	1
H0379	1	1	1	29	2	1	60	1	0	0	0	0	15	1	2	1	1	10	1	10	1	3	0	0	0	0	1	5	0	0	1	1	1	1	1
H0380	1	1	1	27	2	0	20	2	0	0	0	0	12	1	3	1	1	7	1	5	1	3	0	0	0	0	0	0	0	0	1	1	1	1	1
H0381	1	1	1	42	2	1	5	2	1	0	0	1	15	1	5	2	1	30	1	18	1	20	1	20	1	20	1	20	1	20	1	1	1	1	1
H0382	1	1	1	45	2	2	1	3	1	0	1	1	20	1	7	3	1	20	1	20	1	15	1	15	1	15	1	15	1	15	1	1	1	1	1
H0383	1	1	1	32	2	0	1	3	1	1	0	0	20	1	6	2	1	15	1	12	1	5	1	5	1	6	1	6	1	6	1	1	1	1	1
H0384	1	1	1	42	2	0	60	1	0	0	0	0	20	1	2	1	1	10	1	8	1	6	1	5	0	0	0	0	0	0	1	1	1	1	1
H0385	1	1	1	35	2	1	40	1	1	0	0	0	10	0	2	1	1	18	1	18	1	20	1	18	1	20	1	20	1	20	1	1	1	1	1
H0386	1	1	1	27	2	0	30	2	0	1	1	0	20	1	5	2	1	18	1	18	1	20	1	18	1	20	1	20	1	20	1	1	1	1	1
H0387	1	1	1	48	2	1	30	2	0	0	1	0	20	1	4	2	1	20	1	18	1	20	1	20	1	20	1	20	1	18	1	1	1	1	1
H0388	1	1	1	53	2	2	30	2	1	1	1	1	20	1	7	3	1	25	1	16	1	18	1	15	1	15	1	15	1	15	1	1	1	1	1
H0389	1	1	1	50	2	0	5	2	0	0	1	1	20	1	5	2	1	20	1	16	1	18	1	15	1	10	1	15	1	10	1	1	1	1	1
H0390	1	1	1	19	2	1	5	2	0	0	0	0	20	1	3	1	1	15	1	10	1	10	1	10	1	10	1	8	1	10	1	1	1	1	1
H0391	1	1	1	18	1	0	120	0	1	1	0	0	6	0	2	1	1	12	1	10	1	8	1	8	0	0	1	8	1	8	1	1	1	1	1
H0392	1	1	1	53	2	1	15	2	0	0	0	0	15	1	3	1	1	10	1	4	1	4	0	0	0	0	0	0	0	0	1	1	1	1	1
H0393	1	1	1	40	2	4	5	2	0	0	1	1	25	2	6	2	1	15	1	10	1	8	1	3	0	0	0	0	0	0	1	1	1	1	1
H0394	1	1	1	54	1	0	20	2	1	1	0	0	20	1	5	2	1	10	1	10	1	8	1	2	0	0	0	0	0	0	1	1	1	1	1
H0395	1	1	1	36	2	2	1	3	0	0	1	1	20	1	6	2	1	20	1	18	1	20	1	10	1	5	1	5	1	5	1	1	1	1	1
H0396	1	1	1	63	2	2	5	2	1	1	0	0	20	1	5	2	1	15	1	8	1	6	1	1	0	0	0	0	0	0	1	1	1	1	1
H0397	1	1	1	28	2	2	5	2	0	0	1	1	30	2	6	2	1	15	1	10	1	6	0	0	0	0	0	0	0	0	1	1	1	1	1
H0398	1	1	1	44	2	1	30	2	0	0	1	0	20	1	4	2	1	6	1	4	0	0	0	0	0	0	0	0	0	0	1	1	1	1	1
H0399	1	1	1	27	2	4	40	1	0	0	0	1	15	1	3	1	1	10	1	8	0	0	0	0	0	0	0	0	1	10	1	1	1	1	1
H0400	1	1	1	34	2	2	10	2	0	1	0	1	10	0	4	2	0	0	0	0	0	0	0	0	0	0	0	0	0	0	0	0	0	0	0
H0401	1	1	1	60	1	0	20	2	1	1	1	1	25	2	8	3	1	15	1	12	1	4	1	1	1	10	1	10	1	8	1	1	1	1	1
H0402	1	1	1	33	2	3	60	1	0	0	0	0	4	0	1	1	1	3	1	3	0	0	1	2	0	0	0	0	0	0	1	1	1	1	1
H0403	1	1	1	33	2	1	60	1	0	1	0	0	5	0	2	1	1	4	1	3	1	2	1	3	0	0	1	5	1	6	1	1	1	1	1
H0404	1	1	1	41	2	1	10	2	0	1	0	1	20	1	5	2	1	15	1	10	1	15	1	14	1	10	1	10	1	10	1	1	1	1	1
H0405	1	1	1	46	2	1	60	1	0	0	0	0	10	0	1	1	1	15	1	15	1	14	1	12	1	12	1	12	1	12	1	1	1	1	1
H0406	1	1	1	45	2	10	60	1	0	0	0	1	15	1	3	1	1	15	1	12	1	4	1	1	1	10	1	10	1	8	1	1	1	1	1
H0407	1	1	1	25	2	8	30	2	0	0	0	1	40	3	6	2	1	20	1	11	1	10	1	10	1	12	1	10	1	10	1	1	1	1	1
H0408	1	1	1	59	1	2	10	2	1	1	1	1	20	1	7	3	1	15	1	12	1	4	1	1	1	10	1	10	1	8	1	1	1	1	1
H0409	1	1	1	52	2	0	5	2	1	1	0	0	20	1	5	2	1	8	1	7	1	2	0	0	0	0	0	0	0	0	1	1	1	1	1
H0410	1	1	1	34	2	1	5	2	1	1	1	1	13	1	7	3	1	6	1	12	0	0	0	0	0	0	1	7	1	7	1	1	1	1	1
H0411	1	1	1	40	2	4	120	0	0	0	0	0	15	1	1	1	1	5	1	3	1	5	0	0	0	0	1	5	1	5	1	1	1	1	1
H0412	1	1	1	36	1	2	30	2	0	1	0	0	20	1	4	2	1	6	1	2	0	0	0	0	0	0	0	0	0	0	1	1	1	1	1
H0413	1	1	1	64	2	3	20	2	1	1	0	0	20	1	5	2	0	0	0	0	0	0	1	10	1	5	1	5	0	0	1	1	0	1	1
H0414	1	1	1	35	2	1	10	2	0	1	1	1	25	2	7	3	1	20	1	20	1	20	1	20	1	20	1	25	1	25	1	1	1	1	1
H0415	1	1	1	53	1	4	5	2	0	1	1	1	40	3	8	3	1	4	0	0	0	0	0	0	0	0	0	0	0	0	1	1	1	1	1
H0416	1	1	1	23	2	1	20	2	0	0	0	0	20	1	3	1	1	15	1	12	1	4	1	1	1	10	1	10	1	8	1	1	1	1	1
H0417	1	1	1	41	2	0	30	2	1	0	0	0	12	1	4	2	0	0	0	0	0	0	0	0	0	0	0	0	1	10	1	1	0	0	1
H0418	1	1	1	45	2	20	15	2	0	1	1	1	20	1	6	2	1	20	1	20	1	20	1	20	1	20	1	20	1	20	1	1	1	1	1
H0419	1	1	1	36	2	0	2	3	1	1	1	0	20	1	7	3	1	15	1	12	1	4	1	1	1	10	1	10	1	8	1	1	1	1	1
H0420	1	1	2	22	2	0	2	3	0	0	0	1	10	0	4	2	1	15	1	12	1	4	1	1	1	10	1	10	1	8	1	1	1	1	1
H0421	1	1	1	46	2	0	5	2	1	1	1	1	25	2	8	3	1	15	1	10	1	10	1	10	1	10	1	8	1	10	1	1	1	1	1
H0422	1	1	1	27	2	5	10	2	1	1	1	1	30	2	8	3	1	20	1	10	1	6	1	6	1	10	1	20	1	20	1	1	1	1	1
H0423	1	1	1	36	1	0	10	2	0	1	0	0	20	1	4	2	0	0	0	0	0	0	0	0	0	0	0	0	0	0	0	0	0	0	0
H0424	1	1	1	37	2	1	120	0	0	0	0	0	15	1	1	1	1	15	1	12	1	4	1	1	1	10	1	10	1	8	1	1	1	1	1
H0425	1	1	1	31	2	1	50	1	1	0	0	0	14	1	3	1	1	15	1	10	1	10	1	10	1	10	1	8	1	10	1	1	1	1	1
H0426	1	1	1	26	1	1	30	2	0	0	0	1	30	2	5	2	1	15	1	12	1	4	1	1	1	10	1	10	1	8	1	1	1	1	1
H0427	1	1	1	35	2	1	1	3	1	1	1	1	60	3	10	3	1	15	1	12	1	4	1	1	1	10	1	10	1	8	1	1	1	1	1
H0428	1	1	1	60	2	0	3	3	1	1	0	1	20	1	7	3	0	0	0	0	0	0	0	0	0	0	0	0	0	0	0	0	0	0	0
H0429	1	1	1	26	2	0	20	2	0	0	0	0	10	0	2	1	1	15	1	12	1	4	1	1	1	10	1	10	1	8	1	1	1	1	1
H0430	1	1	1	48	1	3	5	2	0	0	1	1	30	2	6	2	1	15	1	12	1	4	1	1	1	10	1	10	1	8	1	1	1	1	1
H0431	1	1	1	61	2	5	30	2	1	1	0	0	8	0	4	2	0	0	0	0	1	5	1	3	1	5	1	5	1	5	1	1	0	1	1
H0432	1	1	1	46	2	0	3	3	0	0	0	0	35	3	6	2	1	20	1	12	1	20	1	15	1	20	1	20	1	20	1	1	1	1	1
H0433	1	1	1	38	2	0	45	1	0	0	0	0	30	2	3	1	1	15	1	12	1	4	1	1	1	10	1	10	1	8	1	1	1	1	1
H0434	1	1	1	47	2	0	30	2	0	1	0	0	20	1	4	2	1	15	1	12	1	4	1	1	1	10	1	10	1	8	1	1	1	1	1
H0435	1	1	1	29	2	4	10	2	1	1	0	1	15	1	6	2	1	15	1	12	1	4	1	1	1	10	1	10	1	8	1	1	1	1	1
H0436	1	1	1	51	2	1	90	0	0	0	0	0	20	1	1	1	1	20	1	15	1	10	1	10	1	5	1	15	1	12	1	1	1	1	1
H0437	1	1	1	43	2	1	3	3	0	1	1	1	20	1	7	3	1	15	1	12	1	4	1	1	1	10	1	10	1	8	1	1	1	1	1
H0438	1	1	1	32	1	1	20	2	0	0	0	0	30	2	4	2	1	15	1	12	1	4	1	1	1	10	1	10	1	8	1	1	1	1	1
H0439	1	1	1	33	2	1	60	1	0	0	0	0	15	1	2	1	1	15	1	12	1	4	1	1	1	10	1	10	1	8	1	1	1	1	1
H0440	1	1	1	39	2	0	15	2	1	1	1	1	45	3	9	3	1	20	1	15	1	10	1	10	1	15	1	15	1	15	1	1	1	1	1
H0441	1	1	1	42	1	0	15	2	0	1	1	1	20	1	6	2	1	15	1	12	1	4	1	1	1	10	1	10	1	8	1	1	1	1	1
H0442	1	1	1	23	2	0	20	2	1	0	0	0	12	1	4	2	1	10	1	10	1	10	1	8	1	12	1	12	1	12	1	1	1	1	1
H0443	1	1	1	45	2	1	40	1	1	1	0	0	20	1	4	2	1	15	1	12	1	4	1	1	1	10	1	10	1	8	1	1	1	1	1
H0444	1	1	1	39	2	1	20	2	0	0	0	1	25	2	5	2	1	15	1	12	1	4	1	1	1	10	1	10	1	8	1	1	1	1	1
H0445	1	1	1	38	2	19	20	2	0	0	0	0	10	0	2	1	1	15	1	15	1	8	1	5	1	5	1	8	1	5	1	1	1	1	1
H0446	1	1	1	38	2	0	15	2	0	0	0	1	15	1	4	2	1	12	1	6	1	6	1	5	1	8	0	0	1	3	1	1	1	1	1
H0447	1	1	1	52	2	2	50	1	0	0	0	1	15	1	3	1	0	0	0	0	0	0	0	0	0	0	0	0	0	0	0	0	0	0	0
H0448	1	1	1	42	2	0	2	3	1	1	0	1	20	1	7	3	1	15	1	12	1	4	1	1	1	10	1	10	1	8	1	1	1	1	1
H0449	1	1	1	42	1	1	20	2	0	1	1	1	30	2	7	3	1	12	1	6	1	6	1	5	1	20	1	20	1	30	1	1	1	1	1
H0450	1	1	1	28	2	0	10	2	0	1	0	0	20	1	4	2	1	15	1	12	1	4	1	1	1	10	1	10	1	8	1	1	1	1	1
H0451	1	1	1	35	2	0	5	2	1	1	1	1	30	2	8	3	1	15	1	12	1	4	1	1	1	10	1	10	1	8	1	1	1	1	1
H0452	1	1	2	45	2	0	2	3	1	1	0	1	20	1	7	3	1	60	1	35	1	25	1	20	1	15	1	15	1	15	1	1	1	1	1
H0453	1	1	1	30	2	4	180	0	0	0	1	0	30	2	3	1	1	15	1	10	1	10	1	10	1	10	1	8	1	10	1	1	1	1	1
H0454	1	1	1	31	2	0	2	3	1	1	1	0	40	3	9	3	0	0	0	0	0	0	0	0	0	0	0	0	0	0	0	0	0	0	0
H0455	1	1	2	40	2	3	120	0	0	0	0	0	6	0	0	1	0	0	0	0	0	0	0	0	0	0	0	0	0	0	0	1	0	0	0
H0456	1	1	1	43	1	1	15	2	1	0	1	0	30	2	6	2	1	15	1	12	1	4	1	1	1	10	1	10	1	8	1	1	1	1	1
H0457	1	1	1	54	1	0	30	2	1	1	1	0	20	1	6	2	1	30	1	30	1	8	1	8	1	8	1	9	1	7	1	1	1	1	1
H0458	1	1	2	35	2	0	60	1	0	0	0	0	20	1	2	1	0	0	0	0	0	0	1	1	0	0	0	0	0	0	1	1	0	1	1
H0459	1	1	1	34	1	0	10	2	0	1	1	0	30	2	6	2	1	30	1	30	1	30	1	30	1	30	1	30	1	30	1	1	1	1	1
H0460	1	1	1	46	2	0	10	2	0	1	0	0	15	1	4	2	1	15	1	12	1	4	1	1	1	10	1	10	1	8	1	1	1	1	1
H0461	1	1	1	38	2	2	20	2	0	1	0	1	20	1	5	2	1	1	1	5	1	6	1	3	1	5	1	8	1	10	1	1	1	1	1
H0462	1	1	1	42	2	3	2	3	0	0	1	1	20	1	6	2	1	15	1	12	1	4	1	1	1	10	1	10	1	8	1	1	1	1	1
H0463	1	1	1	42	2	2	60	1	0	0	0	1	60	3	5	2	1	15	1	12	1	4	1	1	1	10	1	10	1	8	1	1	1	1	1
H0464	1	1	1	34	2	2	5	2	1	1	1	1	20	1	7	3	1	15	1	12	1	4	1	1	1	10	1	10	1	8	1	1	1	1	1
H0465	1	1	1	49	2	2	50	1	1	0	1	0	20	1	4	2	1	15	1	12	1	4	1	1	1	10	1	10	1	8	1	1	1	1	1
H0466	1	1	1	31	1	1	60	1	0	0	0	1	18	1	3	1	1	20	1	20	1	12	1	8	1	8	1	7	1	5	1	1	1	1	1
H0467	1	1	1	45	1	2	5	2	1	1	1	1	40	3	9	3	0	0	0	0	0	0	0	0	0	0	0	0	0	0	0	0	0	0	0
H0468	1	1	1	53	2	3	30	2	0	0	0	0	20	1	3	1	1	15	1	12	1	4	1	1	1	10	1	10	1	8	1	1	1	1	1
H0469	1	1	1	44	2	0	30	2	0	0	0	0	20	1	3	1	1	15	1	12	1	4	1	1	1	10	1	10	1	8	1	1	1	1	1
H0470	1	1	1	34	1	1	40	1	1	0	1	0	20	1	4	2	1	5	1	2	0	0	0	0	0	0	0	0	1	2	1	1	1	1	1
H0471	1	1	1	27	1	0	20	2	0	0	1	0	20	1	4	2	1	15	1	12	1	4	1	1	1	10	1	10	1	8	1	1	1	1	1
H0472	1	1	1	43	1	0	1	3	1	1	1	1	30	2	9	3	1	15	1	10	1	10	1	10	1	10	1	8	1	10	1	1	1	1	1
H0473	1	1	1	35	2	0	40	1	0	0	0	0	10	0	1	1	1	15	1	12	1	4	1	1	1	10	1	10	1	8	1	1	1	1	1
H0474	1	1	1	27	1	0	30	2	1	1	1	1	30	2	8	3	1	15	1	12	1	8	0	0	0	0	0	0	0	0	1	1	1	1	1
H0475	1	1	1	52	2	0	20	2	0	0	0	0	40	3	5	2	1	10	1	8	0	0	0	0	1	10	1	8	1	8	1	1	1	1	1
H0476	1	1	1	30	2	0	20	2	1	1	0	1	20	1	6	2	1	15	1	12	1	4	1	1	1	10	1	10	1	8	1	1	1	1	1
H0477	1	1	1	29	2	0	10	2	1	1	0	0	18	1	5	2	1	20	1	12	1	10	1	5	0	0	0	0	1	15	1	1	1	1	1
H0478	1	1	1	29	2	1	10	2	1	1	0	0	15	1	5	2	1	10	1	10	1	8	0	0	0	0	0	0	1	10	1	1	1	1	1
H0479	1	1	1	34	2	1	60	1	0	0	0	1	10	0	2	1	1	5	0	0	0	0	0	0	1	7	1	8	1	5	1	1	1	1	1
H0480	1	1	1	45	2	1	30	2	1	0	0	1	20	1	5	2	1	15	1	12	1	4	1	1	1	10	1	10	1	8	1	1	1	1	1
H0481	1	1	1	29	2	2	50	1	0	0	1	0	10	0	2	1	1	15	1	12	1	4	1	1	1	10	1	10	1	8	1	1	1	1	1
H0482	1	1	1	43	2	0	30	2	1	1	0	1	30	2	7	3	1	15	1	12	1	4	1	1	1	10	1	10	1	8	1	1	1	1	1
H0483	1	1	1	38	1	0	10	2	1	1	1	1	50	3	9	3	1	15	1	12	1	4	1	1	1	10	1	10	1	8	1	1	1	1	1
H0484	1	1	1	27	2	1	5	2	0	0	0	1	20	1	4	2	1	10	1	10	1	8	0	0	0	0	0	0	0	0	1	1	1	1	1
H0485	1	1	1	29	2	1	15	2	0	0	1	0	20	1	4	2	1	15	1	12	1	4	1	1	1	10	1	10	1	8	1	1	1	1	1
H0486	1	1	1	31	2	0	30	2	0	0	1	1	40	3	7	3	1	15	1	12	1	4	1	1	1	10	1	10	1	8	1	1	1	1	1
H0487	1	1	1	50	2	2	30	2	0	1	0	0	30	2	5	2	1	15	1	12	1	4	1	1	1	10	1	10	1	8	1	1	1	1	1
H0488	1	1	1	43	2	2	3	3	0	0	0	0	7	0	3	1	1	5	1	3	1	5	1	2	1	3	1	4	1	2	1	1	1	1	1
H0489	1	1	1	36	2	3	60	1	0	0	0	1	10	0	2	1	1	10	1	8	1	7	1	8	1	5	1	8	1	7	1	1	1	1	1
H0490	1	1	1	35	2	2	60	1	0	0	0	0	20	1	2	1	0	0	0	0	0	0	0	0	0	0	0	0	0	0	0	0	0	0	0
H0491	1	1	1	28	1	0	30	2	0	1	0	1	15	1	5	2	1	15	1	12	1	4	1	1	1	10	1	10	1	8	1	1	1	1	1
H0492	1	1	1	41	2	0	10	2	1	1	0	1	20	1	6	2	1	20	1	20	1	20	1	20	1	20	1	20	1	20	1	1	1	1	1
H0493	1	1	1	39	2	2	30	2	0	1	1	1	20	1	6	2	1	15	1	15	1	12	1	10	1	8	1	10	1	10	1	1	1	1	1
H0494	1	1	1	21	2	3	3	3	0	0	0	1	6	0	4	2	0	0	1	1	0	0	0	0	0	0	0	0	0	0	1	1	1	1	1
H0495	1	1	1	51	2	1	10	2	0	1	1	1	30	2	7	3	1	15	1	12	1	4	1	1	1	10	1	10	1	8	1	1	1	1	1
H0496	1	1	1	34	1	2	10	2	1	1	1	0	20	1	6	2	1	15	1	12	1	4	1	1	1	10	1	10	1	8	1	1	1	1	1
H0497	1	1	2	39	2	2	30	2	0	1	1	0	15	1	5	2	1	15	1	12	1	4	1	1	1	10	1	10	1	8	1	1	1	1	1
H0498	1	1	1	53	2	4	30	2	0	0	1	1	50	3	7	3	1	15	1	10	1	10	1	10	1	10	1	8	1	10	1	1	1	1	1
H0499	1	1	2	49	2	0	30	2	0	0	0	0	15	1	3	1	1	15	1	12	1	4	1	1	1	10	1	10	1	8	1	1	1	1	1
H0500	1	1	1	27	1	0	10	2	0	0	0	0	20	1	3	1	1	15	1	10	1	10	1	10	1	10	1	8	1	10	1	1	1	1	1
H0501	1	1	1	54	2	0	10	2	0	1	1	0	15	1	5	2	1	15	1	15	1	10	1	10	1	2	1	2	0	0	1	1	1	1	1
H0502	1	1	1	39	1	0	60	1	0	0	1	1	20	1	4	2	1	20	1	20	1	10	1	10	1	10	1	20	1	25	1	1	1	1	1
H0503	1	1	1	26	1	2	10	2	0	1	0	1	20	1	5	2	1	15	1	12	1	4	1	1	1	10	1	10	1	8	1	1	1	1	1
H0504	1	1	1	25	2	0	20	2	0	0	0	0	30	2	4	2	1	15	1	12	1	4	1	1	1	10	1	10	1	8	1	1	1	1	1
H0505	1	1	1	42	2	3	30	2	0	1	0	0	20	1	4	2	1	10	1	10	1	8	1	2	1	2	1	3	1	18	1	1	1	1	1
H0506	1	1	1	32	2	0	60	1	0	0	0	1	15	1	3	1	1	5	1	5	1	4	1	3	0	0	0	0	0	0	1	1	1	1	1
H0507	1	1	1	55	2	0	5	2	0	1	1	1	20	1	6	2	1	10	1	8	1	6	1	5	0	0	0	0	0	0	1	1	1	1	1
H0508	1	1	1	33	2	1	240	0	0	0	1	0	10	0	1	1	1	15	1	15	1	10	1	10	1	8	1	5	1	7	1	1	1	1	1
H0509	1	1	1	25	2	0	30	2	0	1	0	1	10	0	4	2	0	0	0	0	0	0	0	0	0	0	0	0	0	0	0	0	0	0	0
H0509	1	1	1	61	2	1	5	2	0	0	0	0	15	1	3	1	0	0	0	0	0	0	0	0	0	0	0	0	0	0	0	0	0	0	0
H0510	1	1	1	42	1	3	30	2	0	0	0	0	20	1	3	1	1	20	1	20	1	20	1	20	1	20	1	20	1	20	1	1	1	1	1
H0511	1	1	1	50	1	3	5	2	1	1	0	1	20	1	6	2	1	15	1	12	1	4	1	1	1	10	1	10	1	8	1	1	1	1	1
H0512	1	1	1	34	2	0	30	2	0	0	0	1	20	1	4	2	1	20	1	12	1	15	1	10	1	8	1	10	1	8	1	1	1	1	1
H0513	1	1	1	45	2	0	10	2	0	1	0	1	30	2	6	2	1	15	1	12	1	4	1	1	1	10	1	10	1	8	1	1	1	1	1
H0514	1	1	1	39	1	1	5	2	1	1	1	1	30	2	8	3	1	15	1	12	1	4	1	1	1	10	1	10	1	8	1	1	1	1	1
H0515	1	1	1	33	2	2	10	2	0	0	1	0	20	1	4	2	1	10	1	5	1	6	1	3	0	0	0	0	1	10	1	1	1	1	1
H0516	1	1	1	36	2	0	30	2	0	0	0	0	10	0	2	1	1	2	1	1	1	5	1	2	1	2	1	2	0	0	1	1	1	1	1
H0517	1	1	1	49	2	1	30	2	1	1	0	0	15	1	5	2	1	10	1	9	1	9	1	9	1	10	1	8	1	8	1	1	1	1	1
H0518	1	1	1	39	2	1	120	0	0	0	1	0	20	1	2	1	1	20	1	20	1	20	1	20	1	20	1	20	1	20	1	1	1	1	1
H0519	1	1	2	31	2	0	10	2	0	1	0	0	8	0	3	1	1	10	1	9	1	6	1	5	1	6	1	5	1	6	1	1	1	1	1
H0520	1	1	1	40	2	2	15	2	1	0	1	1	30	2	7	3	1	10	1	9	1	6	1	5	1	6	1	5	1	6	1	1	1	1	1
H0521	1	1	1	34	2	1	20	2	0	0	1	0	10	0	3	1	1	10	1	9	1	6	1	5	1	6	1	5	1	6	1	1	1	1	1
H0522	1	1	1	46	2	0	20	2	0	0	0	0	20	1	3	1	1	10	1	5	1	6	1	3	1	5	1	8	1	8	1	1	1	1	1
H0523	1	1	1	38	2	1	30	2	1	1	0	0	10	0	4	2	1	5	1	5	1	5	1	5	1	10	1	6	1	8	1	1	1	1	1
H0524	1	1	1	32	2	0	60	1	0	0	0	0	20	1	2	1	1	10	1	6	1	6	0	0	0	0	0	0	0	0	1	1	1	1	1
H0525	1	1	1	63	1	0	30	2	0	0	0	1	20	1	4	2	1	10	1	8	1	8	1	8	1	8	1	8	1	8	1	1	1	1	1
H0526	1	1	1	39	2	1	30	2	0	0	0	0	20	1	3	1	1	15	1	12	1	4	1	1	1	10	1	10	1	8	1	1	1	1	1
H0527	1	1	1	36	2	1	5	2	1	1	0	0	20	1	5	2	1	6	1	2	1	2	1	2	1	2	1	2	1	20	1	1	1	1	1
H0528	1	1	1	47	1	1	5	2	0	1	1	1	35	3	8	3	1	15	1	12	1	4	1	1	1	10	1	10	1	8	1	1	1	1	1
H0529	1	1	1	34	2	2	5	2	1	1	1	1	20	1	7	3	1	15	1	12	1	4	1	1	1	10	1	10	1	8	1	1	1	1	1
H0530	1	1	1	33	2	0	20	2	1	1	0	1	20	1	6	2	1	7	1	7	1	7	1	7	1	8	1	5	1	6	1	1	1	1	1
H0531	1	1	1	37	2	2	5	2	0	0	0	0	30	2	4	2	0	0	0	0	0	0	0	0	0	0	0	0	0	0	0	0	0	0	0
H0532	1	1	1	24	2	2	30	2	0	1	1	0	15	1	5	2	1	15	1	10	1	8	1	6	1	6	1	5	1	6	1	1	1	1	1
H0533	1	1	1	36	2	0	30	2	0	0	0	0	20	1	3	1	1	15	1	12	1	4	1	1	1	10	1	10	1	8	1	1	1	1	1
H0534	1	1	1	40	1	2	5	2	1	1	0	1	20	1	6	2	1	10	1	6	1	8	1	8	1	6	1	6	1	5	1	1	1	1	1
H0535	1	1	1	48	2	1	40	1	0	1	1	1	15	1	5	2	1	10	1	6	1	4	1	3	1	2	1	5	1	2	1	1	1	1	1
H0536	1	1	1	38	1	6	15	2	1	1	1	1	23	2	8	3	1	15	1	17	1	12	1	10	1	12	1	12	1	23	1	1	1	1	1
H0537	1	1	1	26	2	0	10	2	0	0	1	1	13	1	5	2	1	15	1	12	1	4	1	1	1	10	1	10	1	8	1	1	1	1	1
H0538	1	1	1	38	1	1	5	2	1	1	0	1	30	2	7	3	1	15	1	30	1	30	1	30	1	30	1	30	1	30	1	1	1	1	1
H0539	1	1	1	44	2	0	60	1	0	1	0	1	20	1	4	2	1	15	1	12	1	4	1	1	1	10	1	10	1	8	1	1	1	1	1
H0540	1	1	1	24	2	0	30	2	1	1	1	0	15	1	6	2	1	15	1	17	1	12	1	10	1	8	1	8	1	3	1	1	1	1	1
H0541	1	1	1	53	2	1	1	3	1	1	1	1	15	1	8	3	1	15	1	12	1	4	1	1	1	10	1	10	1	8	1	1	1	1	1
H0542	1	1	1	32	1	0	40	1	0	0	1	1	20	1	4	2	0	0	0	0	0	0	0	0	0	0	0	0	0	0	0	0	0	0	0
H0543	1	1	1	43	2	0	15	2	0	0	0	0	20	1	3	1	0	0	0	0	0	0	0	0	1	40	1	40	1	20	1	1	0	0	1
H0544	1	1	1	44	2	0	30	2	1	1	0	0	20	1	5	2	1	10	1	10	1	15	1	10	1	10	1	20	1	20	1	1	1	1	1
H0545	1	1	1	33	1	4	1	3	1	1	0	1	39	3	9	3	0	0	0	0	0	0	0	0	1	18	1	18	1	20	1	1	0	0	1
H0546	1	1	1	52	2	0	120	0	0	0	0	0	5	0	0	1	1	2	0	0	0	0	0	0	1	2	1	3	0	0	1	1	1	1	1
H0547	1	1	1	28	2	3	10	2	0	1	0	0	16	1	4	2	1	9	1	8	1	8	1	6	1	5	1	5	1	20	1	1	1	1	1
H0548	1	1	1	37	2	0	20	2	0	0	0	1	15	1	4	2	1	15	1	12	1	4	1	1	1	10	1	10	1	8	1	1	1	1	1
H0549	1	1	1	42	2	2	5	2	1	1	0	0	13	1	5	2	1	12	0	0	1	3	0	0	0	0	0	0	1	13	1	1	1	1	1
H0550	1	1	1	41	1	0	10	2	0	0	1	0	20	1	4	2	1	45	1	25	1	25	1	20	1	20	1	20	1	10	1	1	1	1	1
H0551	1	1	1	30	2	1	10	2	1	1	1	0	10	0	5	2	1	10	1	10	1	10	1	10	1	10	1	10	1	10	1	1	1	1	1
H0552	1	1	1	42	2	1	60	1	0	1	0	0	10	0	2	1	1	6	1	7	1	7	0	0	0	0	0	0	0	0	1	1	1	1	1
H0553	1	1	1	52	2	1	15	2	1	1	1	0	15	1	6	2	1	15	1	12	1	4	1	1	1	10	1	10	1	8	1	1	1	1	1
H0554	1	1	1	43	1	3	5	2	1	1	1	1	20	1	7	3	1	10	1	10	1	10	1	6	1	5	1	8	1	10	1	1	1	1	1
H0555	1	1	1	39	2	3	20	2	0	0	0	1	20	1	4	2	1	15	1	12	1	4	1	1	1	10	1	10	1	8	1	1	1	1	1
H0556	1	1	1	60	1	4	20	2	0	1	0	1	20	1	5	2	1	5	1	3	0	0	0	0	0	0	0	0	0	0	1	1	1	1	1
H0557	1	1	1	35	1	0	10	2	0	1	1	0	20	1	5	2	1	15	1	12	1	4	1	1	1	10	1	10	1	8	1	1	1	1	1
H0558	1	1	1	24	1	0	10	2	0	0	1	1	20	1	5	2	1	25	1	18	1	15	1	10	1	10	1	10	1	20	1	1	1	1	1
H0559	1	1	1	24	2	1	30	2	0	1	0	1	18	1	5	2	1	15	1	12	1	4	1	1	1	10	1	10	1	8	1	1	1	1	1
H0560	1	1	1	38	2	1	30	2	0	1	1	1	15	1	6	2	1	10	1	7	1	7	1	2	1	6	1	6	1	4	1	1	1	1	1
H0561	1	1	1	52	2	2	10	2	1	1	0	0	10	0	4	2	1	2	0	0	0	0	0	0	0	0	0	0	1	10	1	1	1	1	1
H0562	1	1	1	33	2	1	30	2	1	1	0	1	20	1	6	2	1	10	1	7	1	8	1	8	1	6	1	6	1	10	1	1	1	1	1
H0563	1	1	1	52	2	1	50	1	1	0	0	0	6	0	2	1	0	0	0	0	0	0	0	0	1	2	1	2	0	0	1	1	0	0	1
H0564	1	1	1	35	2	3	30	2	1	1	0	1	10	0	5	2	1	10	1	6	1	4	1	3	1	3	1	3	1	3	1	1	1	1	1
H0565	1	1	1	35	2	2	60	1	0	0	1	0	20	1	3	1	1	15	1	12	1	4	1	1	1	10	1	10	1	7	1	1	1	1	1
H0566	1	1	1	60	2	2	60	1	1	1	0	0	20	1	4	2	1	5	1	2	0	0	0	0	0	0	0	0	1	5	1	1	1	1	1
H0567	1	1	1	48	2	0	20	2	1	1	0	1	10	0	5	2	1	6	1	5	1	5	1	3	1	3	1	4	1	5	1	1	1	1	1
H0568	1	1	1	31	2	3	10	2	1	1	0	1	15	1	6	2	1	15	1	15	1	15	1	15	1	15	1	15	1	15	1	1	1	1	1
H0569	1	1	1	36	2	1	120	0	0	0	0	0	1	0	0	1	0	0	0	0	0	0	0	0	0	0	0	0	0	0	0	0	0	0	0
H0570	1	1	1	31	1	0	30	2	0	0	1	0	20	1	4	2	1	20	1	20	1	20	1	20	1	20	1	20	1	20	1	1	1	1	1
H0571	1	1	1	32	2	0	5	2	0	1	0	1	20	1	5	2	1	60	1	50	1	30	1	25	1	25	1	20	1	10	1	1	1	1	1
H0572	1	1	1	53	2	3	5	2	1	0	1	0	30	2	6	2	0	0	0	0	0	0	0	0	0	0	0	0	1	10	1	1	0	0	1
H0573	1	1	1	33	2	2	30	2	0	1	1	1	15	1	6	2	1	15	1	12	1	4	1	1	1	10	1	10	1	5	1	1	1	1	1
H0574	1	1	1	22	2	0	15	2	1	0	0	0	15	1	4	2	1	10	1	6	1	5	1	5	1	4	1	3	1	10	1	1	1	1	1
H0575	1	1	2	36	1	1	5	2	0	1	1	0	15	1	5	2	1	15	1	5	1	3	1	5	1	4	1	3	0	0	1	1	1	1	1
H0576	1	1	1	53	2	0	0	3	0	0	1	0	30	2	6	2	1	12	1	15	1	10	1	8	1	10	1	15	1	7	1	1	1	1	1
H0577	1	1	1	33	2	0	1	3	1	1	1	1	20	1	8	3	1	15	1	12	1	4	1	1	1	10	1	10	1	15	1	1	1	1	1
H0578	1	1	1	36	2	0	120	0	0	0	0	0	12	1	1	1	1	18	1	12	1	4	1	1	1	10	1	10	1	3	1	1	1	1	1
H0579	1	1	1	26	2	0	30	2	0	0	1	1	10	0	4	2	1	15	1	12	1	4	1	1	1	10	1	10	1	5	1	1	1	1	1
H0580	1	1	2	42	1	0	40	1	0	0	0	0	20	1	2	1	1	3	0	0	1	5	0	0	1	3	0	0	1	20	1	1	1	1	1
H0581	1	1	1	34	2	1	30	2	1	0	0	1	15	1	5	2	1	12	1	5	1	3	1	3	1	3	1	15	1	15	1	1	1	1	1
H0582	1	1	1	37	2	0	60	1	0	1	1	0	15	1	4	2	1	10	1	10	1	10	1	10	1	10	1	10	1	8	1	1	1	1	1
H0583	1	1	1	27	1	0	10	2	1	1	0	1	24	2	7	3	1	10	1	6	1	5	1	10	1	10	1	12	1	8	1	1	1	1	1
H0584	1	1	1	36	2	0	2	3	0	0	0	0	20	1	4	2	1	18	1	12	1	4	1	1	1	10	1	10	1	20	1	1	1	1	1
H0585	1	1	1	46	2	2	5	2	0	1	1	1	20	1	6	2	1	5	1	4	1	3	0	0	0	0	0	0	0	0	1	1	1	1	1
H0586	1	1	1	34	2	4	30	2	1	1	1	1	20	1	7	3	1	15	1	10	1	10	1	10	1	10	1	8	1	20	1	1	1	1	1
H0587	1	1	1	64	1	2	3	3	0	1	0	0	20	1	5	2	1	18	1	12	1	4	1	1	1	10	1	10	1	5	1	1	1	1	1
H0588	1	1	1	22	2	1	120	0	0	0	0	0	6	0	0	1	1	18	1	12	1	4	1	1	1	10	1	10	1	1	1	1	1	1	1
H0589	1	1	2	24	2	0	30	2	0	0	0	1	8	0	3	1	1	15	1	10	1	8	1	4	0	0	0	0	1	3	1	1	1	1	1
H0590	1	1	1	29	1	0	50	1	0	1	0	0	20	1	3	1	0	0	0	0	1	5	0	0	1	3	1	4	1	5	1	1	0	1	1
H0591	1	1	1	18	1	0	50	1	0	0	0	0	10	0	1	1	1	18	1	12	1	4	1	1	1	10	1	10	1	3	1	1	1	1	1
H0592	1	1	1	38	2	0	30	2	0	0	1	0	20	1	4	2	1	6	0	0	1	4	1	3	1	2	0	0	1	10	1	1	1	1	1
H0593	1	1	1	37	2	1	5	2	0	1	0	1	25	2	6	2	1	18	1	12	1	4	1	1	1	10	1	10	1	6	1	1	1	1	1
H0594	1	1	1	30	2	2	60	1	0	0	0	0	10	0	1	1	1	5	0	0	1	6	1	5	1	6	1	5	1	3	1	1	1	1	1
H0595	1	1	1	63	1	2	1	3	1	1	1	1	40	3	10	3	1	18	1	12	1	4	1	1	1	10	1	10	1	5	1	1	1	1	1
H0596	1	1	1	22	1	0	40	1	1	1	0	1	15	1	5	2	1	10	1	5	0	0	0	0	0	0	0	0	0	0	1	1	1	1	1
H0597	1	1	1	33	2	2	5	2	1	1	0	1	30	2	7	3	0	0	0	0	0	0	0	0	0	0	0	0	0	0	0	0	0	0	0
H0598	1	1	1	25	2	0	2	3	0	1	0	1	30	2	7	3	1	18	1	12	1	4	1	1	1	10	1	10	1	20	1	1	1	1	1
H0599	1	1	1	34	1	2	30	2	0	0	1	0	20	1	4	2	1	10	1	5	1	3	1	5	1	5	1	6	0	0	1	1	1	1	1
H0600	1	1	1	35	2	3	60	1	1	0	0	1	20	1	4	2	1	18	1	12	1	4	1	1	1	10	1	10	1	5	1	1	1	1	1
H0601	1	1	1	23	2	0	1	3	1	0	0	0	20	1	5	2	1	10	1	8	1	4	1	5	1	7	1	8	1	20	1	1	1	1	1
H0602	1	1	1	48	1	2	10	2	1	0	1	1	35	3	8	3	1	12	1	10	1	10	1	8	1	8	1	8	1	5	1	1	1	1	1
H0603	1	1	1	48	1	0	10	2	1	1	0	0	40	3	7	3	1	18	1	12	1	4	1	1	1	10	1	10	1	20	1	1	1	1	1
H0604	1	1	1	42	2	1	120	0	0	0	0	0	20	1	1	1	1	1	1	1	0	0	0	0	1	2	0	0	1	10	1	1	1	1	1
H0605	1	1	1	42	2	2	20	2	0	0	0	0	25	2	4	2	1	18	1	12	1	4	1	1	1	10	1	10	1	15	1	1	1	1	1
H0606	1	1	1	38	1	0	30	2	1	1	1	0	20	1	6	2	1	10	1	5	0	0	0	0	1	4	0	0	1	20	1	1	1	1	1
H0607	1	1	1	52	2	2	20	2	1	1	0	0	14	1	5	2	1	18	1	12	1	4	1	1	1	10	1	10	1	12	1	1	1	1	1
H0608	1	1	1	49	2	3	30	2	0	0	0	0	20	1	3	1	1	18	0	0	1	6	0	0	1	15	1	10	1	20	1	1	1	1	1
H0609	1	1	1	45	2	0	10	2	1	0	0	1	20	1	5	2	1	20	1	8	1	5	1	5	1	5	1	6	1	10	1	1	1	1	1
H0610	1	1	1	28	2	1	10	2	0	0	1	0	25	2	5	2	1	3	1	1	1	1	0	0	1	1	0	0	1	5	1	1	1	1	1
H0611	1	1	1	37	1	0	60	1	0	0	0	0	10	0	1	1	1	18	1	12	1	4	1	1	1	10	1	10	0	0	1	1	1	1	1
H0612	1	1	1	53	2	5	10	2	0	1	1	0	20	1	5	2	0	0	0	0	1	1	1	1	1	1	1	5	1	4	1	1	0	1	1
H0613	1	1	2	37	1	5	5	2	1	1	0	0	10	0	4	2	1	18	1	12	1	4	1	1	0	0	1	3	1	3	1	1	1	1	1
H0614	1	1	2	27	1	4	40	1	0	1	0	0	10	0	2	1	0	0	0	0	0	0	0	0	0	0	0	0	0	0	0	0	0	0	0
H0615	1	1	1	42	2	0	10	2	0	0	0	0	20	1	3	1	1	10	1	15	1	10	1	20	1	20	1	20	1	20	1	1	1	1	1
H0616	1	1	1	55	2	2	10	2	1	1	1	0	28	2	7	3	1	18	1	12	1	4	1	1	1	10	1	10	1	10	1	1	1	1	1
H0617	1	1	1	22	2	2	10	2	1	1	0	1	25	2	7	3	1	18	1	12	1	4	1	1	0	0	1	3	1	2	1	1	1	1	1
H0618	1	1	1	28	1	0	30	2	1	1	0	0	20	1	5	2	1	20	1	20	1	12	1	15	1	18	1	10	1	10	1	1	1	1	1
H0619	1	1	1	36	2	0	3	3	1	0	1	1	10	0	6	2	1	18	1	12	1	4	1	1	1	10	1	10	1	10	1	1	1	1	1
H0620	1	1	1	32	2	0	10	2	0	1	0	1	25	2	6	2	1	18	1	12	1	4	1	1	0	0	1	20	1	20	1	1	1	1	1
H0621	1	1	1	30	2	2	60	1	1	1	1	0	10	0	4	2	1	5	0	0	0	0	1	4	0	0	0	0	1	10	1	1	1	1	1
H0622	1	1	1	34	1	1	30	2	0	1	1	1	10	0	5	2	1	5	0	0	0	0	0	0	1	10	1	10	1	10	1	1	1	1	1
H0623	1	1	1	48	1	1	20	2	1	1	1	0	20	1	6	2	1	18	1	12	1	4	1	1	0	0	1	15	1	30	1	1	1	1	1
H0624	1	1	1	55	2	1	20	2	0	1	1	1	40	3	8	3	0	0	0	0	0	0	0	0	0	0	0	0	1	5	1	1	0	0	1
H0625	1	1	1	46	2	0	30	2	1	1	1	1	30	2	8	3	1	18	1	12	1	4	1	1	1	10	1	10	1	20	1	1	1	1	1
H0626	1	1	1	41	1	0	45	1	0	0	0	0	30	2	3	1	1	4	1	7	1	4	0	0	0	0	0	0	1	5	1	1	1	1	1
H0627	1	1	1	29	2	1	90	0	0	0	0	0	15	1	1	1	1	18	1	12	1	4	1	1	1	10	1	10	1	10	1	1	1	1	1
H0628	1	1	2	39	2	3	5	2	0	1	0	1	20	1	5	2	0	0	1	2	1	3	0	0	1	20	1	20	1	20	1	1	1	1	1
H0629	1	1	1	29	1	0	5	2	1	1	1	1	25	2	8	3	1	18	1	12	1	4	1	1	1	10	1	10	1	10	1	1	1	1	1
H0630	1	1	1	35	2	1	5	2	1	1	0	1	20	1	6	2	1	10	1	9	1	21	1	25	1	7	1	5	1	5	1	1	1	1	1
H0632	1	1	1	35	2	0	10	2	1	0	1	0	20	1	5	2	1	15	1	18	1	20	1	15	1	20	1	20	1	30	1	1	1	1	1
H0633	1	1	1	39	2	6	1	3	1	0	0	0	15	1	5	2	1	18	1	12	1	4	1	1	0	0	0	0	0	0	1	1	1	1	1
H0634	1	1	1	32	1	1	30	2	1	1	1	1	20	1	7	3	1	4	1	20	1	20	1	20	1	20	1	20	1	20	1	1	1	1	1
H0635	1	1	1	61	2	9	30	2	0	0	1	1	15	1	5	2	1	10	1	8	1	10	1	12	1	12	1	12	1	15	1	1	1	1	1
H0636	1	1	1	24	2	1	10	2	0	1	0	0	8	0	3	1	1	5	1	3	1	1	1	3	1	6	1	8	1	8	1	1	1	1	1
H0637	1	1	1	31	2	1	5	2	1	1	0	1	40	3	8	3	1	40	1	50	1	45	1	30	1	15	1	15	1	15	1	1	1	1	1
H0638	1	1	1	35	2	0	30	2	0	0	0	0	20	1	3	1	1	18	1	12	1	4	1	1	0	0	1	5	1	10	1	1	1	1	1
H0639	1	1	1	26	2	1	5	2	0	1	0	1	20	1	5	2	1	15	1	12	0	0	0	0	1	10	1	10	1	10	1	1	1	1	1
H0640	1	1	1	26	2	0	10	2	0	0	1	1	20	1	5	2	1	20	1	20	1	20	1	20	1	20	1	20	1	20	1	1	1	1	1
H0641	1	1	1	30	2	0	30	2	0	0	0	1	20	1	4	2	1	18	1	12	1	4	1	1	0	0	1	15	1	15	1	1	1	1	1
H0642	1	1	1	68	2	0	30	2	0	1	0	0	20	1	4	2	1	18	1	12	1	4	1	15	0	0	0	0	1	10	1	1	1	1	1
H0643	1	1	1	42	2	3	30	2	1	1	1	1	20	1	7	3	1	18	1	12	1	4	1	1	1	10	1	10	1	10	1	1	1	1	1
H0644	1	1	1	30	2	0	30	2	0	0	0	0	20	1	3	1	1	10	1	8	1	8	1	9	1	9	1	10	1	10	1	1	1	1	1
H0645	1	1	1	45	2	0	20	2	1	1	1	1	35	3	9	3	1	18	1	12	1	4	1	1	0	0	1	5	1	10	1	1	1	1	1
H0646	1	1	1	26	2	0	1	3	0	0	0	1	25	2	6	2	1	18	1	12	1	4	1	20	0	0	0	0	1	20	1	1	1	1	1
H0647	1	1	1	32	2	6	60	1	0	0	0	0	20	1	2	1	1	5	0	0	0	0	0	0	1	10	1	10	0	0	1	1	1	1	1
H0648	1	1	1	62	2	3	90	0	0	0	0	1	10	0	1	1	1	18	1	12	1	4	1	1	0	0	1	10	1	10	1	1	1	1	1
H0649	1	1	1	59	1	0	30	2	0	0	1	1	40	3	7	3	1	18	1	12	1	4	1	1	0	0	1	40	1	40	1	1	1	1	1
H0650	1	1	1	37	2	1	5	2	0	1	1	1	25	2	7	3	1	18	1	12	1	4	1	1	1	10	1	10	1	20	1	1	1	1	1
H0651	1	1	1	42	2	3	90	0	0	0	0	0	20	1	1	1	1	20	1	20	1	20	1	20	1	20	1	20	1	20	1	1	1	1	1
H0652	1	1	1	29	2	2	30	2	0	0	1	1	15	1	5	2	1	18	1	12	1	4	1	1	0	0	1	4	1	2	1	1	1	1	1
H0653	1	1	1	42	1	0	30	2	1	1	0	0	15	1	5	2	1	18	1	12	1	4	1	1	0	0	1	6	1	7	1	1	1	1	1
H0654	1	1	1	50	1	0	5	2	0	0	0	1	30	2	5	2	1	18	1	12	1	4	1	1	1	10	1	10	1	20	1	1	1	1	1
H0655	1	1	1	42	2	0	10	2	1	1	1	0	30	2	7	3	1	10	1	5	0	0	0	0	0	0	1	5	1	10	1	1	1	1	1
H0656	1	1	1	28	2	5	5	2	1	0	1	1	20	1	6	2	1	7	1	5	1	5	1	8	1	5	1	10	1	10	1	1	1	1	1
H0657	1	1	1	49	2	0	15	2	0	1	1	0	30	2	6	2	1	18	1	12	1	4	1	1	1	10	1	10	1	10	1	1	1	1	1
H0658	1	1	1	45	2	0	5	2	1	1	1	1	25	2	8	3	1	18	1	12	1	4	1	1	1	10	1	10	1	10	1	1	1	1	1
H0659	1	1	1	40	2	1	15	2	0	1	1	0	18	1	5	2	1	18	1	12	1	4	1	10	0	0	1	4	1	4	1	1	1	1	1
H0660	1	1	1	38	1	1	30	2	1	1	0	0	10	0	4	2	1	15	1	10	1	10	1	10	1	10	1	4	1	2	1	1	1	1	1
H0661	1	1	1	50	2	0	5	2	1	1	1	1	30	2	8	3	1	30	1	30	1	30	1	30	1	30	1	30	1	30	1	1	1	1	1
H0662	1	1	1	38	2	0	5	2	1	1	1	1	30	2	8	3	1	18	1	12	1	4	1	1	0	0	1	20	1	20	1	1	1	1	1
H0663	1	1	1	40	1	1	10	2	1	1	1	0	30	2	7	3	1	5	1	5	1	5	0	0	0	0	0	0	0	0	1	1	1	1	1
H0664	1	1	1	30	2	0	1	3	1	0	1	1	20	1	7	3	1	18	1	12	1	4	1	1	1	10	1	10	1	10	1	1	1	1	1
H0665	1	1	1	34	2	1	10	2	0	0	0	1	18	1	4	2	1	8	1	5	1	5	1	15	1	10	1	15	1	15	1	1	1	1	1
H0666	1	1	1	38	2	1	40	1	1	0	0	0	10	0	2	1	1	4	1	6	1	6	1	5	1	5	1	10	1	10	1	1	1	1	1
H0667	1	1	1	49	2	0	15	2	0	0	0	0	12	1	3	1	1	10	1	10	1	8	1	5	1	4	1	5	1	6	1	1	1	1	1
H0668	1	1	1	54	1	1	120	0	0	0	0	0	10	0	0	1	1	10	1	8	1	7	1	6	1	7	1	10	1	20	1	1	1	1	1
H0669	1	1	1	39	1	0	5	2	1	1	1	1	40	3	9	3	1	20	1	20	1	12	1	6	1	5	1	40	1	40	1	1	1	1	1
H0670	1	1	1	54	2	3	10	2	1	0	0	0	15	1	4	2	0	0	0	0	0	0	0	0	0	0	0	0	0	0	0	0	0	0	0
H0671	1	1	1	33	2	1	15	2	0	1	0	0	10	0	3	1	1	18	1	12	1	4	1	1	1	10	1	10	1	10	1	1	1	1	1
H0672	1	1	2	28	2	2	5	2	0	1	0	0	15	1	4	2	0	0	1	15	1	10	1	15	1	12	0	0	1	2	1	1	1	1	1
H0673	1	1	1	22	1	0	10	2	1	1	1	1	18	1	7	3	1	3	1	3	0	0	1	8	1	6	1	5	1	5	1	1	1	1	1
H0674	1	1	1	39	1	1	20	2	0	0	0	0	20	1	3	1	1	10	1	10	1	13	1	16	1	15	1	15	1	15	1	1	1	1	1
L0001	2	1	1	27	2	3	300	0	0	0	0	1	8	0	1	1	1	3	1	3	1	7	1	4	1	12	1	15	1	5	1	1	1	1	1
L0002	2	1	1	36	2	1	30	2	1	0	0	1	20	1	5	2	1	10	1	15	1	10	1	15	1	16	1	15	1	18	1	1	1	1	1
L0003	2	1	1	37	1	0	10	2	0	1	1	0	30	2	6	2	1	20	1	20	1	14	1	13	1	14	1	14	1	8	1	1	1	1	1
L0004	2	1	1	38	2	0	30	2	1	0	1	0	30	2	6	2	1	20	1	10	1	12	1	10	1	10	1	12	1	10	1	1	1	1	1
L0005	2	1	1	30	2	0	30	2	0	0	1	0	20	1	4	2	1	20	1	20	1	20	1	20	1	15	1	10	1	8	1	1	1	1	1
L0006	2	1	1	22	2	0	10	2	1	0	0	1	20	1	5	2	1	15	1	10	1	10	1	7	1	10	1	10	1	10	1	1	1	1	1
L0007	2	1	1	27	2	0	90	0	0	1	0	1	10	0	2	1	1	4	1	4	1	6	1	6	1	7	1	6	1	6	1	1	1	1	1
L0008	2	1	1	30	2	0	10	2	0	1	0	1	18	1	5	2	1	10	1	10	1	10	0	0	0	0	0	0	0	0	1	1	1	1	1
L0009	2	1	1	39	1	1	30	2	0	0	1	0	30	2	5	2	1	30	1	30	1	30	1	30	1	30	1	30	1	30	1	1	1	1	1
L0010	2	1	1	41	2	1	150	0	0	1	0	0	10	0	1	1	1	1	0	0	0	0	0	0	0	0	0	0	1	10	1	1	1	1	1
L0011	2	1	1	37	2	0	30	2	1	0	0	1	30	2	6	2	1	20	1	20	1	20	1	20	1	20	1	20	1	10	1	1	1	1	1
L0012	2	1	2	22	2	2	60	1	0	0	1	1	10	0	3	1	1	10	1	10	1	10	1	10	1	10	1	10	1	10	1	1	1	1	1
L0013	2	1	1	32	2	3	30	2	0	0	1	1	20	1	5	2	1	5e-06	1	5e-06	1	5	1	5	1	6	1	6	1	5	1	1	1	1	1
L0014	2	1	1	34	2	1	10	2	1	1	0	0	20	1	5	2	1	20	1	16	1	8	0	0	0	0	0	0	0	0	1	1	1	1	1
L0015	2	1	1	25	2	1	60	1	0	0	1	1	12	1	4	2	1	5	1	5	1	1	0	0	1	40	1	35	1	15	1	1	1	1	1
L0016	2	1	1	57	1	2	30	2	1	1	1	1	25	2	8	3	1	25	1	25	1	25	1	25	1	25	1	25	1	25	1	1	1	1	1
L0017	2	1	1	32	1	0	1	3	0	1	1	1	40	3	9	3	1	1	0	0	0	0	0	0	0	0	0	0	0	0	1	1	1	1	1
L0018	2	1	1	33	2	1	30	2	1	1	1	1	10	0	6	2	1	6	1	6	1	7	1	7	1	6	1	7	1	6	1	1	1	1	1
L0019	2	1	1	35	2	0	60	1	0	0	1	0	25	2	4	2	1	20	1	8	1	10	1	8	1	8	1	7	1	5	1	1	1	1	1
L0020	2	1	1	40	1	0	30	2	0	0	0	1	10	0	3	1	1	10	1	10	1	8	1	7	1	7	1	8	1	7	1	1	1	1	1
L0021	2	1	1	31	2	3	30	2	0	0	0	1	15	1	4	2	1	15	1	15	1	15	1	15	1	15	1	15	1	15	1	1	1	1	1
L0022	2	1	1	28	2	2	5	2	1	1	1	1	30	2	8	3	1	20	1	20	1	20	1	20	1	20	1	20	1	20	1	1	1	1	1
L0023	2	1	1	29	2	0	15	2	0	0	1	0	13	1	4	2	1	13	1	13	1	13	1	13	1	13	1	13	1	13	1	1	1	1	1
L0024	2	1	1	33	2	15	5	2	0	0	1	1	23	2	6	2	1	10	0	0	0	0	0	0	0	0	0	0	1	20	1	1	1	1	1
L0025	2	1	1	30	2	0	30	2	0	0	0	1	20	1	4	2	1	10	1	6	1	6	1	6	1	8	1	8	1	20	1	1	1	1	1
L0026	2	1	1	43	2	0	20	2	1	1	0	0	20	1	5	2	1	20	1	20	1	20	1	20	1	20	1	20	1	20	1	1	1	1	1
L0027	2	1	1	44	2	2	60	1	0	1	1	1	20	1	5	2	1	9	0	0	0	0	0	0	0	0	0	0	1	2	1	1	1	1	1
L0028	2	1	1	35	2	0	60	1	0	0	0	0	15	1	2	1	1	10	1	5	0	0	0	0	0	0	0	0	0	0	1	1	1	1	1
L0029	2	1	1	27	2	1	20	2	1	1	0	0	18	1	5	2	1	9	1	9	1	9	1	8	1	10	1	8	1	8	1	1	1	1	1
L0030	2	1	1	50	1	3	30	2	1	0	1	0	30	2	6	2	0	0	0	0	0	0	0	0	0	0	0	0	0	0	0	0	0	0	0
L0031	2	1	1	32	2	1	2	3	0	0	1	1	40	3	8	3	1	40	1	40	1	40	1	40	1	40	1	40	1	40	1	1	1	1	1
L0032	2	1	1	40	2	1	60	1	0	0	0	0	20	1	2	1	1	20	1	20	1	20	1	20	1	20	1	20	1	20	1	1	1	1	1
L0033	2	1	1	48	2	0	1	3	1	1	1	0	30	2	8	3	1	20	1	20	1	8	1	5	1	10	1	10	1	8	1	1	1	1	1
L0034	2	1	1	30	2	2	15	2	0	0	0	0	15	1	3	1	1	15	1	10	1	15	1	10	1	10	1	15	1	4	1	1	1	1	1
L0035	2	1	1	55	1	2	30	2	0	0	0	0	10	0	2	1	1	10	1	10	1	10	1	10	1	10	1	10	1	10	1	1	1	1	1
L0036	2	1	1	32	2	1	60	1	0	0	0	0	20	1	2	1	1	15	1	15	1	10	1	20	1	15	1	20	1	15	1	1	1	1	1
L0037	2	1	1	28	2	2	60	1	0	1	0	1	10	0	3	1	1	7	0	0	1	8	0	0	0	0	0	0	0	0	1	1	1	1	1
L0038	2	1	1	25	2	0	40	1	0	0	0	1	10	0	2	1	1	6	1	7	1	3	1	2	1	10	1	8	1	5	1	1	1	1	1
L0039	2	1	1	40	1	1	60	1	0	0	1	1	30	2	5	2	1	30	1	30	1	30	1	30	1	30	1	30	1	30	1	1	1	1	1
L0040	2	1	1	31	2	0	15	2	1	1	0	1	20	1	6	2	1	20	1	20	1	20	1	20	1	20	1	20	1	20	1	1	1	1	1
L0041	2	1	1	28	2	2	25	2	1	1	0	0	15	1	5	2	1	10	1	10	1	8	1	3	1	10	1	5	1	2	1	1	1	1	1
L0042	2	1	1	36	2	0	15	2	1	1	1	0	30	2	7	3	1	10	1	10	1	10	1	10	1	10	1	10	1	10	1	1	1	1	1
L0043	2	1	1	43	1	1	5	2	1	1	1	0	30	2	7	3	1	20	1	20	1	20	1	25	1	20	1	25	1	30	1	1	1	1	1
L0044	2	1	1	64	2	0	30	2	0	0	0	1	20	1	4	2	0	0	0	0	0	0	0	0	0	0	0	0	0	0	0	0	0	0	0
L0045	2	1	1	35	2	1	60	1	0	0	0	0	10	0	1	1	1	10	1	10	1	10	1	6	1	6	1	8	1	6	1	1	1	1	1
L0046	2	1	1	46	1	1	60	1	0	0	0	0	8	0	1	1	1	3	0	0	1	3	1	2	1	3	1	4	1	1	1	1	1	1	1
L0047	2	1	1	37	2	3	15	2	0	1	0	0	20	1	4	2	1	15	1	10	1	15	1	10	1	10	1	10	1	10	1	1	1	1	1
L0048	2	1	1	35	2	0	60	1	0	0	0	0	10	0	1	1	1	10	1	5	1	8	1	5	1	6	1	5	1	7	1	1	1	1	1
L0049	2	1	1	42	2	2	1	3	0	1	1	1	30	2	8	3	1	30	1	30	1	30	1	30	1	30	1	30	1	30	1	1	1	1	1
L0050	2	1	1	40	2	2	10	2	0	1	1	1	20	1	6	2	1	10	1	20	1	20	1	20	1	20	1	20	1	20	1	1	1	1	1
L0051	2	1	1	43	2	0	15	2	0	1	0	0	10	0	3	1	1	6	1	6	1	6	1	10	1	10	1	12	1	7	1	1	1	1	1
L0052	2	1	1	32	1	0	15	2	0	0	1	0	20	1	4	2	1	25	1	20	1	30	1	20	1	25	1	20	1	20	1	1	1	1	1
L0053	2	1	1	33	1	2	1	3	1	1	0	0	20	1	6	2	1	20	1	20	1	20	1	20	1	20	1	20	1	20	1	1	1	1	1
L0054	2	1	1	38	1	1	10	2	1	1	0	1	30	2	7	3	1	30	1	30	1	30	1	30	1	30	1	30	1	30	1	1	1	1	1
L0055	2	1	1	22	2	3	30	2	0	1	0	1	10	0	4	2	1	10	1	10	1	10	1	10	1	10	1	10	1	10	1	1	1	1	1
L0056	2	1	1	41	2	5	240	0	0	0	0	0	5	0	0	1	1	3	1	3	0	0	1	1	1	2	0	0	0	0	1	1	1	1	1
L0057	2	1	1	24	2	0	20	2	0	0	0	0	8	0	2	1	1	8	1	8	1	8	1	8	1	8	1	8	1	8	1	1	1	1	1
L0058	2	1	1	57	2	3	5	2	1	1	0	1	18	1	6	2	1	9	1	4	0	0	0	0	0	0	0	0	1	5	1	1	1	1	1
L0059	2	1	1	36	2	0	1	3	0	1	1	1	18	1	7	3	1	15	1	17	1	15	1	15	1	17	1	15	1	10	1	1	1	1	1
L0060	2	1	1	45	1	0	10	2	0	1	1	0	20	1	5	2	1	20	1	20	1	20	1	20	1	20	1	20	1	20	1	1	1	1	1
L0061	2	1	1	45	2	2	10	2	0	0	0	0	10	0	2	1	1	10	1	5	1	8	1	5	1	10	1	5	1	5	1	1	1	1	1
L0062	2	1	1	39	2	1	30	2	0	0	1	0	15	1	4	2	1	5	1	15	1	12	1	15	1	15	1	15	1	15	1	1	1	1	1
L0063	2	1	1	36	2	2	30	2	0	0	0	0	14	1	3	1	1	8	1	14	1	14	1	14	1	15	1	15	1	14	1	1	1	1	1
L0064	2	1	1	30	2	1	10	2	1	1	1	1	15	1	7	3	1	6	1	20	1	5	1	7	1	4	1	5	1	3	1	1	1	1	1
L0065	2	1	1	59	1	0	30	2	1	1	1	1	20	1	7	3	0	0	0	0	0	0	0	0	0	0	0	0	0	0	0	0	0	0	0
L0066	2	1	1	47	2	30	10	2	1	0	0	1	10	0	4	2	1	3	1	8	1	5	1	4	1	5	1	4	0	0	1	1	1	1	1
L0067	2	1	1	46	1	3	10	2	1	1	1	1	35	3	9	3	1	30	1	25	1	20	1	25	1	20	1	15	1	8	1	1	1	1	1
L0068	2	1	1	26	2	3	60	1	0	0	0	0	10	0	1	1	1	10	1	10	1	10	1	10	1	10	1	10	1	10	1	1	1	1	1
L0069	2	1	1	46	2	2	160	0	0	0	0	1	14	1	2	1	1	8	1	6	0	0	1	6	1	6	1	5	1	8	1	1	1	1	1
L0070	2	1	1	45	2	2	2	3	1	1	0	1	30	2	8	3	1	30	1	30	1	30	1	30	1	30	1	30	1	30	1	1	1	1	1
L0071	2	1	1	36	2	1	300	0	0	0	0	0	5	0	0	1	1	3	1	3	1	2	1	3	1	3	1	4	1	2	1	1	1	1	1
L0072	2	1	1	38	1	0	15	2	0	0	0	1	20	1	4	2	1	40	1	40	1	30	1	10	1	8	1	10	1	10	1	1	1	1	1
L0073	2	1	1	49	2	2	30	2	0	0	1	0	20	1	4	2	0	0	0	0	0	0	0	0	0	0	0	0	0	0	0	0	0	0	0
L0074	2	1	1	28	2	0	10	2	1	0	0	0	7	0	3	1	1	4	1	6	1	7	1	10	1	8	0	0	0	0	1	1	1	1	1
L0075	2	1	1	53	1	2	50	1	0	0	1	0	60	3	5	2	1	40	1	40	1	40	1	40	1	40	1	40	1	40	1	1	1	1	1
L0076	2	1	1	26	2	0	5	2	0	0	1	0	20	1	4	2	1	20	1	17	1	10	1	15	1	12	1	12	1	15	1	1	1	1	1
L0077	2	1	1	34	2	0	90	0	0	1	0	1	15	1	3	1	1	15	1	15	1	15	1	20	1	15	1	20	1	20	1	1	1	1	1
L0078	2	1	1	35	1	0	30	2	0	0	1	0	15	1	4	2	1	10	1	10	1	8	1	7	1	8	1	7	1	5	1	1	1	1	1
L0079	2	1	1	29	2	6	10	2	1	0	1	1	30	2	7	3	1	10	1	8	1	7	1	10	1	12	1	10	1	6	1	1	1	1	1
L0080	2	1	1	59	2	1	40	1	0	1	0	0	16	1	3	1	1	9	1	15	1	5	1	7	1	5	1	5	1	8	1	1	1	1	1
L0081	2	1	1	30	2	0	1	3	1	1	1	1	20	1	8	3	1	15	1	50	1	9	0	0	0	0	0	0	0	0	1	1	1	1	1
L0082	2	1	1	31	1	0	5	2	1	1	1	1	20	1	7	3	1	15	1	17	1	18	1	17	1	15	1	13	1	10	1	1	1	1	1
L0083	2	1	1	32	2	0	5	2	0	0	0	1	15	1	4	2	1	2	1	15	1	15	1	15	1	15	1	15	1	15	1	1	1	1	1
L0084	2	1	1	40	1	0	1	3	1	1	1	0	20	1	7	3	1	20	1	20	1	20	1	20	1	20	1	20	1	20	1	1	1	1	1
L0085	2	1	1	64	2	2	60	1	0	0	0	0	15	1	2	1	1	20	1	25	1	10	1	5	1	5	1	6	1	10	1	1	1	1	1
L0086	2	1	1	42	1	0	30	2	1	0	1	1	20	1	6	2	1	15	1	15	1	10	1	10	1	10	1	15	1	12	1	1	1	1	1
L0087	2	1	1	36	1	3	30	2	0	0	1	0	20	1	4	2	1	10	1	20	1	20	1	20	1	20	1	20	1	20	1	1	1	1	1
L0088	2	1	1	27	2	1	60	1	0	0	0	0	20	1	2	1	1	20	1	20	1	20	1	20	1	20	1	20	1	20	1	1	1	1	1
L0089	2	1	1	45	2	0	180	0	0	0	0	0	5	0	0	1	1	15	1	15	1	5	1	5	0	0	0	0	1	3	1	1	1	1	1
L0090	2	1	1	34	2	0	60	1	0	0	0	0	20	1	2	1	1	20	1	20	1	20	1	20	1	20	1	20	1	20	1	1	1	1	1
L0091	2	1	1	32	2	2	30	2	0	0	1	1	20	1	5	2	1	20	1	10	1	10	1	10	1	10	1	10	1	10	1	1	1	1	1
L0092	2	1	1	50	2	9	30	2	1	0	1	0	23	2	6	2	1	23	1	23	1	23	1	23	1	23	1	23	1	23	1	1	1	1	1
L0093	2	1	1	30	2	0	3	3	1	1	0	0	13	1	6	2	1	13	1	13	1	13	1	13	1	13	1	13	1	13	1	1	1	1	1
L0094	2	1	1	28	2	0	120	0	0	0	1	0	10	0	1	1	1	10	1	10	1	10	1	10	1	20	1	20	1	10	1	1	1	1	1
L0095	2	1	1	55	1	0	20	2	1	0	0	0	30	2	5	2	1	10	1	10	1	10	1	10	1	7	1	8	1	6	1	1	1	1	1
L0096	2	1	1	47	2	1	60	1	0	0	0	0	6	0	1	1	0	0	0	0	0	0	0	0	0	0	0	0	0	0	0	0	0	0	0
L0097	2	1	1	30	2	0	30	2	0	0	0	0	10	0	2	1	0	0	1	5	1	3	1	5	1	2	1	6	1	15	1	1	1	1	1
L0098	2	1	1	55	2	0	40	1	1	1	0	0	20	1	4	2	1	5	1	6	1	10	1	7	1	6	1	5	1	8	1	1	1	1	1
L0099	2	1	1	46	2	0	10	2	1	1	0	1	20	1	6	2	1	5	1	10	1	10	1	15	1	10	1	15	1	15	1	1	1	1	1
L0100	2	1	2	41	2	1	5	2	0	1	0	1	8	0	4	2	1	7	1	5	1	1	0	0	0	0	0	0	0	0	1	1	1	1	1
L0101	2	1	1	31	2	1	8	2	1	0	1	1	25	2	7	3	1	12	1	18	1	15	1	6	1	6	1	10	1	10	1	1	1	1	1
L0102	2	1	1	32	2	1	5	2	0	0	0	1	5	0	3	1	1	5	1	4	1	4	1	5	1	30	1	30	1	5	1	1	1	1	1
L0103	2	1	1	40	1	2	5	2	0	0	1	1	30	2	6	2	1	20	1	15	1	10	1	10	1	10	1	15	1	20	1	1	1	1	1
L0104	2	1	1	32	2	1	120	0	0	0	1	0	10	0	1	1	1	9	1	10	1	10	1	6	1	7	1	5	1	8	1	1	1	1	1
L0105	2	1	2	38	1	1	20	2	0	0	0	1	20	1	4	2	1	20	1	20	1	20	1	20	1	20	1	20	1	20	1	1	1	1	1
L0106	2	1	1	27	2	0	60	1	0	0	0	0	20	1	2	1	1	20	1	20	1	20	1	20	1	20	1	20	1	20	1	1	1	1	1
L0107	2	1	1	26	1	0	60	1	0	0	0	0	10	0	1	1	1	5	1	10	1	10	1	10	1	10	1	10	1	10	1	1	1	1	1
L0108	2	1	1	44	2	10	40	1	0	0	1	0	40	3	5	2	1	5	1	2	0	0	0	0	1	2	0	0	0	0	1	1	1	1	1
L0109	2	1	1	30	2	1	5	2	0	1	1	1	30	2	7	3	1	20	1	30	1	30	1	30	1	40	1	40	1	30	1	1	1	1	1
L0110	2	1	1	30	2	0	5	2	1	0	1	1	28	2	7	3	1	10	1	10	1	8	0	0	0	0	0	0	0	0	1	1	1	1	1
L0111	2	1	1	53	1	2	1	3	1	1	0	1	30	2	8	3	1	30	1	30	1	30	1	30	1	30	1	30	1	30	1	1	1	1	1
L0112	2	1	1	27	2	2	60	1	0	0	0	0	20	1	2	1	1	20	1	20	1	20	1	20	1	20	1	20	1	20	1	1	1	1	1
L0113	2	1	1	26	1	2	20	2	0	0	1	1	20	1	5	2	1	20	1	20	1	20	1	20	1	20	1	20	1	15	1	1	1	1	1
L0114	2	1	1	39	2	0	30	2	0	1	0	0	20	1	4	2	1	15	1	15	1	10	1	10	1	10	1	10	1	10	1	1	1	1	1
L0115	2	1	1	43	2	3	40	1	0	0	1	0	20	1	3	1	1	6	1	3	1	6	1	6	1	8	1	6	1	6	1	1	1	1	1
L0116	2	1	1	28	2	1	60	1	1	0	0	1	7	0	3	1	1	20	1	5	1	4	1	5	1	2	1	3	1	8	1	1	1	1	1
L0117	2	1	1	22	2	0	60	1	0	0	0	0	10	0	1	1	0	0	0	0	0	0	0	0	0	0	0	0	0	0	0	0	0	0	0
L0118	2	1	1	34	2	0	20	2	0	1	1	1	30	2	7	3	1	40	1	10	1	10	1	5	0	0	0	0	0	0	1	1	1	1	1
L0119	2	1	1	33	2	0	30	2	1	0	0	0	20	1	4	2	1	25	1	25	1	20	1	20	0	0	0	0	1	20	1	1	1	1	1
L0120	2	1	1	36	2	0	10	2	0	0	1	1	20	1	5	2	1	25	1	25	1	10	0	0	0	0	0	0	0	0	1	1	1	1	1
L0121	2	1	1	27	2	1	1	3	0	0	1	0	10	0	4	2	0	0	1	10	1	4	1	4	1	3	1	3	0	0	1	1	1	1	1
L0122	2	1	2	40	1	2	1	3	0	0	0	0	30	2	5	2	1	20	1	15	1	10	1	10	1	10	1	10	1	10	1	1	1	1	1
L0123	2	1	1	36	2	0	30	2	1	1	0	0	20	1	5	2	1	20	1	20	1	10	1	20	1	20	1	20	1	15	1	1	1	1	1
L0124	2	1	1	50	2	1	10	2	1	0	1	0	14	1	5	2	1	10	1	15	1	10	1	10	1	10	1	10	1	10	1	1	1	1	1
L0125	2	1	1	22	2	2	1	3	0	1	0	0	15	1	5	2	1	10	1	15	1	15	1	15	1	15	1	15	1	15	1	1	1	1	1
L0126	2	1	1	47	2	3	60	1	1	0	0	0	10	0	2	1	1	10	1	10	1	10	1	10	1	10	1	10	1	10	1	1	1	1	1
L0127	2	1	1	40	1	1	10	2	1	1	0	0	30	2	6	2	1	25	1	25	1	15	0	0	0	0	0	0	0	0	1	1	1	1	1
L0128	2	1	1	38	1	0	10	2	0	1	0	0	20	1	4	2	1	20	1	20	1	20	1	20	1	20	1	20	1	20	1	1	1	1	1
L0129	2	1	1	43	2	1	60	1	1	1	1	1	20	1	6	2	1	15	1	15	1	10	1	15	1	20	1	15	1	15	1	1	1	1	1
L0130	2	1	1	28	2	0	90	0	0	0	1	0	4	0	1	1	1	2	1	2	1	1	0	0	1	1	0	0	0	0	1	1	1	1	1
L0131	2	1	1	25	1	1	20	2	1	1	0	1	20	1	6	2	1	10	1	20	1	15	1	20	1	20	1	20	1	20	1	1	1	1	1
L0132	2	1	1	58	2	0	1	3	1	1	1	1	20	1	8	3	1	20	1	20	1	20	1	20	1	20	1	20	1	20	1	1	1	1	1
L0133	2	1	1	32	1	0	2	3	1	1	1	1	30	2	9	3	0	0	0	0	0	0	0	0	0	0	0	0	0	0	0	0	0	0	0
L0134	2	1	1	53	1	0	10	2	1	1	1	1	30	2	8	3	1	30	1	30	1	30	1	30	1	30	1	30	1	30	1	1	1	1	1
L0135	2	1	1	26	2	0	5	2	0	1	0	0	20	1	4	2	1	10	1	10	1	20	1	10	1	10	1	15	1	10	1	1	1	1	1
L0136	2	1	1	34	2	0	5	2	1	1	0	0	20	1	5	2	1	6	1	12	1	10	1	10	1	8	1	7	1	10	1	1	1	1	1
L0137	2	1	1	40	2	2	30	2	0	0	1	1	15	1	5	2	1	10	1	10	1	10	1	10	1	12	1	10	1	15	1	1	1	1	1
L0138	2	1	1	24	1	0	30	2	1	0	1	0	20	1	5	2	1	20	1	20	1	6	1	6	1	5	1	5	1	5	1	1	1	1	1
L0139	2	1	1	43	2	0	10	2	1	0	1	1	35	3	8	3	1	10	1	10	0	0	0	0	0	0	0	0	0	0	1	1	1	1	1
L0140	2	1	1	23	2	0	10	2	0	0	0	0	20	1	3	1	1	15	1	20	1	15	1	15	1	15	1	15	1	10	1	1	1	1	1
L0141	2	1	1	24	2	5	30	2	0	1	0	0	20	1	4	2	1	20	1	10	0	0	0	0	0	0	0	0	0	0	1	1	1	1	1
L0142	2	1	1	45	2	0	20	2	0	0	1	1	40	3	7	3	1	40	1	40	1	40	1	40	1	40	1	40	1	40	1	1	1	1	1
L0143	2	1	1	45	1	1	30	2	1	1	0	0	30	2	6	2	1	1	1	20	1	15	1	25	1	20	1	20	1	20	1	1	1	1	1
L0144	2	1	1	22	2	3	30	2	0	0	0	1	20	1	4	2	1	25	1	20	1	20	1	18	1	20	1	20	1	20	1	1	1	1	1
L0145	2	1	1	29	2	0	10	2	0	1	0	1	20	1	5	2	1	20	1	20	1	20	1	20	1	20	1	20	1	20	1	1	1	1	1
L0146	2	1	1	21	1	0	5	2	1	1	1	1	15	1	7	3	1	9	1	20	1	10	1	6	1	5	1	6	1	20	1	1	1	1	1
L0147	2	1	1	45	2	2	5	2	1	0	0	0	50	3	6	2	0	0	0	0	0	0	0	0	0	0	0	0	0	0	0	0	0	0	0
L0148	2	1	1	26	1	0	30	2	1	0	1	1	30	2	7	3	1	20	1	15	1	10	1	10	1	10	1	12	1	10	1	1	1	1	1
L0149	2	1	1	33	1	0	5	2	0	0	0	1	15	1	4	2	1	7	1	5	1	5	1	5	1	5	1	6	1	5	1	1	1	1	1
L0150	2	1	1	49	2	2	3	3	0	0	0	0	20	1	4	2	1	15	1	3	1	4	1	4	1	2	0	0	0	0	1	1	1	1	1
L0151	2	1	1	38	2	2	30	2	0	0	0	0	20	1	3	1	1	20	1	20	1	10	1	7	1	8	1	8	1	5	1	1	1	1	1
L0152	2	1	1	30	2	3	40	1	0	0	0	0	10	0	1	1	1	10	1	10	1	10	1	10	1	10	1	10	1	10	1	1	1	1	1
L0153	2	1	1	20	2	0	20	2	0	0	0	0	5	0	2	1	1	5	1	5	1	5	1	5	1	5	1	5	1	5	1	1	1	1	1
L0154	2	1	1	20	2	0	10	2	0	1	0	0	15	1	4	2	1	10	1	7	1	5	1	8	1	4	1	3	1	4	1	1	1	1	1
L0155	2	1	1	49	2	2	5	2	1	1	1	0	25	2	7	3	1	25	1	25	1	25	1	25	1	25	1	25	1	25	1	1	1	1	1
L0156	2	1	2	19	2	2	200	0	0	0	0	0	20	1	1	1	1	20	1	20	1	20	1	20	1	20	1	20	1	20	1	1	1	1	1
L0157	2	1	1	37	2	1	10	2	0	0	0	0	20	1	3	1	1	20	1	18	1	18	1	10	1	15	1	10	1	10	1	1	1	1	1
L0158	2	1	1	47	1	0	60	1	0	0	0	0	28	2	3	1	1	40	1	20	1	28	1	28	1	30	1	30	1	28	1	1	1	1	1
L0159	2	1	1	30	2	0	10	2	0	0	0	1	20	1	4	2	1	20	1	20	1	20	1	20	1	20	1	20	1	20	1	1	1	1	1
L0160	2	1	1	36	1	1	5	2	1	1	1	1	20	1	7	3	1	20	1	20	1	20	1	18	1	20	1	20	1	15	1	1	1	1	1
L0161	2	1	1	36	1	0	20	2	1	1	0	0	12	1	5	2	0	0	0	0	0	0	0	0	0	0	0	0	0	0	0	0	0	0	0
L0162	2	1	1	42	1	0	30	2	1	1	1	0	10	0	5	2	1	15	0	0	0	0	0	0	0	0	0	0	1	15	1	1	1	1	1
L0163	2	1	1	20	2	1	60	1	0	0	1	0	15	1	3	1	1	20	1	6	1	6	1	6	1	6	1	6	1	6	1	1	1	1	1
L0164	2	1	1	22	1	1	5	2	1	1	0	1	15	1	6	2	1	3	1	15	1	15	1	15	1	15	1	15	1	15	1	1	1	1	1
L0165	2	1	1	33	1	1	20	2	0	1	1	0	15	1	5	2	1	7	1	7	1	7	0	0	0	0	0	0	0	0	1	1	1	1	1
L0166	2	1	1	36	2	2	10	2	1	0	1	0	20	1	5	2	1	20	1	15	1	15	1	5	1	3	1	10	1	10	1	1	1	1	1
L0167	2	1	1	34	1	3	30	2	1	1	1	1	30	2	8	3	1	25	1	25	1	24	1	24	1	25	1	25	1	20	1	1	1	1	1
L0168	2	1	1	44	2	0	30	2	1	1	1	1	20	1	7	3	1	6	1	6	1	6	1	5	1	6	1	6	0	0	1	1	1	1	1
L0169	2	1	1	36	2	2	5	2	1	1	1	1	20	1	7	3	1	15	1	4	1	8	1	8	1	6	1	8	1	8	1	1	1	1	1
L0170	2	1	1	27	1	3	10	2	0	0	1	1	20	1	5	2	1	20	1	15	1	15	1	20	1	20	1	20	1	20	1	1	1	1	1
L0171	2	1	1	27	2	0	180	0	0	0	0	0	5	0	0	1	1	2	1	2	1	2	1	2	1	2	1	2	1	1	1	1	1	1	1
L0172	2	1	1	41	2	0	60	1	0	0	1	1	16	1	4	2	1	7	1	7	1	7	1	8	1	8	1	8	1	5	1	1	1	1	1
L0173	2	1	1	35	2	1	60	1	0	0	1	0	8	0	2	1	0	0	0	0	0	0	0	0	0	0	0	0	0	0	0	0	0	0	0
L0174	2	1	1	44	2	1	5	2	1	0	0	1	20	1	5	2	1	15	1	5	0	0	0	0	0	0	1	20	1	20	1	1	1	1	1
L0175	2	1	1	29	2	0	60	1	0	0	0	0	5	0	1	1	1	5	1	5	1	5	1	5	1	5	1	5	1	5	1	1	1	1	1
L0176	2	1	1	29	2	0	10	2	1	1	1	1	25	2	8	3	1	25	1	25	1	25	1	25	1	25	1	25	1	25	1	1	1	1	1
L0177	2	1	1	32	2	4	60	1	0	0	0	0	20	1	2	1	1	10	1	6	1	2	0	0	0	0	0	0	0	0	1	1	1	1	1
L0178	2	1	1	24	2	0	10	2	0	1	0	1	10	0	4	2	1	20	1	20	1	10	1	20	1	20	1	20	1	15	1	1	1	1	1
L0179	2	1	1	50	2	3	50	1	1	0	0	0	20	1	3	1	1	20	1	30	1	40	1	10	1	17	1	10	1	10	1	1	1	1	1
L0180	2	1	1	40	2	5	10	2	0	0	1	1	20	1	5	2	1	20	1	20	1	20	1	20	1	20	1	20	1	20	1	1	1	1	1
L0181	2	1	1	34	1	0	30	2	0	0	0	1	15	1	4	2	1	8	1	4	1	3	0	0	0	0	0	0	0	0	1	1	1	1	1
L0182	2	1	1	34	2	0	10	2	0	0	1	1	20	1	5	2	1	20	1	20	1	20	1	20	1	10	1	15	1	10	1	1	1	1	1
L0183	2	1	1	36	2	1	5	2	0	1	1	0	25	2	6	2	1	25	1	25	1	25	1	25	1	25	1	25	1	25	1	1	1	1	1
L0184	2	1	1	26	1	0	30	2	0	1	0	0	13	1	4	2	1	40	1	6	1	10	1	8	0	0	0	0	0	0	1	1	1	1	1
L0185	2	1	1	42	2	1	150	0	0	0	0	1	20	1	2	1	1	24	1	3	1	5	0	0	0	0	0	0	0	0	1	1	1	1	1
L0186	2	1	1	40	2	0	5	2	1	1	0	1	20	1	6	2	1	20	1	20	1	18	1	19	1	15	1	14	1	15	1	1	1	1	1
L0187	2	1	1	35	2	3	60	1	0	0	0	0	20	1	2	1	1	10	0	0	0	0	0	0	0	0	0	0	1	20	1	1	1	1	1
L0188	2	1	1	26	2	0	30	2	0	0	0	0	12	1	3	1	1	8	1	8	1	8	1	4	1	3	1	12	1	12	1	1	1	1	1
L0189	2	1	1	22	2	1	30	2	0	0	0	1	15	1	4	2	1	10	1	5	1	5	1	6	1	4	1	6	1	8	1	1	1	1	1
L0190	2	1	1	48	2	1	90	0	0	0	0	1	20	1	2	1	1	12	1	5	1	3	0	0	0	0	0	0	0	0	1	1	1	1	1
L0191	2	1	1	42	1	1	3	3	1	1	1	1	25	2	9	3	1	25	1	25	1	25	1	25	1	25	1	25	1	25	1	1	1	1	1
L0192	2	1	1	26	2	0	1	3	0	1	1	1	20	1	7	3	1	10	0	0	1	10	1	6	1	10	1	10	1	6	1	1	1	1	1
L0193	2	1	1	48	2	6	10	2	0	0	0	0	40	3	5	2	0	0	0	0	0	0	0	0	0	0	0	0	0	0	0	0	0	0	0
L0194	2	1	1	26	2	1	10	2	1	0	0	0	15	1	4	2	1	8	1	8	1	10	1	5	1	6	1	6	1	15	1	1	1	1	1
L0195	2	1	1	50	2	1	30	2	0	0	1	0	10	0	3	1	1	10	1	5	0	0	0	0	0	0	0	0	1	10	1	1	1	1	1
L0196	2	1	1	52	2	0	5	2	0	1	1	1	20	1	6	2	1	10	1	9	1	6	1	10	1	5	1	12	1	10	1	1	1	1	1
L0197	2	1	1	32	1	0	60	1	0	0	0	0	20	1	2	1	1	10	1	15	1	10	1	10	1	10	1	10	1	10	1	1	1	1	1
L0198	2	1	1	40	2	5	60	1	0	0	0	0	40	3	4	2	1	5	1	5	1	5	1	10	0	0	0	0	0	0	1	1	1	1	1
L0199	2	1	1	40	2	0	5	2	0	1	0	1	20	1	5	2	1	10	1	20	1	20	1	20	1	20	1	20	1	20	1	1	1	1	1
L0200	2	1	1	34	2	1	30	2	1	0	0	0	15	1	4	2	1	10	1	5	1	13	1	5	1	4	1	5	1	4	1	1	1	1	1
L0201	2	1	1	29	2	3	3	3	0	1	1	0	20	1	6	2	1	20	1	12	1	9	1	7	1	9	1	8	1	7	1	1	1	1	1
L0202	2	1	1	28	2	1	60	1	0	0	0	0	10	0	1	1	1	7	1	7	1	10	1	7	1	7	1	7	1	8	1	1	1	1	1
L0203	2	1	1	30	2	0	15	2	1	0	1	0	25	2	6	2	1	15	1	10	1	7	1	15	1	5	1	7	1	5	1	1	1	1	1
L0204	2	1	1	27	2	3	270	0	0	0	0	1	15	1	2	1	1	10	1	10	1	10	1	10	1	10	1	10	1	10	1	1	1	1	1
L0205	2	1	1	41	1	0	60	1	0	0	1	0	30	2	4	2	1	2	1	2	1	1	1	4	1	4	1	4	1	4	1	1	1	1	1
L0206	2	1	1	25	2	1	30	2	0	0	0	0	15	1	3	1	1	4	1	6	1	5	1	4	1	5	1	5	1	15	1	1	1	1	1
L0207	2	1	1	49	2	0	10	2	1	0	0	0	20	1	4	2	1	15	1	15	1	10	1	10	1	10	1	10	1	10	1	1	1	1	1
L0208	2	1	1	42	1	0	60	1	0	0	1	1	20	1	4	2	1	20	1	10	1	10	1	10	1	10	1	10	1	10	1	1	1	1	1
L0209	2	1	1	30	1	0	10	2	0	0	0	0	15	1	3	1	1	6	1	6	1	4	1	1	1	1	0	0	0	0	1	1	1	1	1
L0210	2	1	1	50	2	0	60	1	0	0	0	0	7	0	1	1	0	0	0	0	0	0	0	0	0	0	0	0	0	0	0	0	0	0	0
L0211	2	1	1	48	1	0	10	2	1	1	1	0	20	1	6	2	1	12	1	12	0	0	0	0	0	0	0	0	1	20	1	1	1	1	1
L0212	2	1	1	32	1	0	10	2	0	1	0	0	20	1	4	2	1	25	1	20	1	20	1	5	1	5	1	5	1	4	1	1	1	1	1
L0213	2	1	1	35	2	3	30	2	1	1	1	1	20	1	7	3	1	10	1	10	1	20	1	20	1	20	1	20	1	20	1	1	1	1	1
L0214	2	1	1	64	2	1	1	3	0	1	1	1	25	2	8	3	1	25	1	20	1	20	1	20	1	20	1	20	1	20	1	1	1	1	1
L0215	2	1	1	26	2	0	5	2	1	1	0	1	20	1	6	2	1	10	1	2	1	3	1	2	0	0	1	5	1	5	1	1	1	1	1
L0216	2	1	1	30	2	3	5	2	0	1	0	0	20	1	4	2	1	10	1	2	1	10	1	5	1	5	1	5	1	5	1	1	1	1	1
L0217	2	1	1	45	2	1	10	2	0	0	1	1	20	1	5	2	0	0	0	0	0	0	0	0	0	0	0	0	0	0	0	0	0	0	0
L0218	2	1	1	23	2	1	10	2	0	1	1	1	20	1	6	2	1	20	1	20	1	15	1	10	1	10	1	10	1	10	1	1	1	1	1
L0219	2	1	1	37	2	0	0	3	1	0	1	0	20	1	6	2	1	20	1	20	1	20	1	20	1	20	1	20	1	20	1	1	1	1	1
L0220	2	1	1	32	1	0	60	1	0	0	0	0	20	1	2	1	1	20	1	30	1	30	1	40	1	20	1	20	1	20	1	1	1	1	1
L0221	2	1	1	29	2	2	40	1	0	0	0	1	13	1	3	1	1	6	1	6	1	4	1	5	1	5	1	5	1	5	1	1	1	1	1
L0222	2	1	1	21	2	1	60	1	0	0	0	1	20	1	3	1	1	15	1	15	0	0	0	0	1	20	1	20	1	20	1	1	1	1	1
L0223	2	1	1	44	2	2	30	2	0	0	1	1	30	2	6	2	1	10	1	15	0	0	0	0	0	0	0	0	1	4	1	1	1	1	1
L0224	2	1	1	31	2	0	60	1	0	0	0	0	15	1	2	1	1	10	1	10	1	5	1	5	1	5	1	3	1	4	1	1	1	1	1
L0225	2	1	1	29	2	0	5	2	1	1	1	1	30	2	8	3	1	20	1	30	1	20	1	20	1	25	1	25	1	30	1	1	1	1	1
L0226	2	1	1	52	2	1	60	1	0	0	0	0	20	1	2	1	1	10	1	2	1	1	1	1	1	1	0	0	0	0	1	1	1	1	1
L0227	2	1	1	33	2	2	5	2	1	1	1	1	23	2	8	3	1	20	1	15	1	16	1	20	1	20	1	20	1	20	1	1	1	1	1
L0228	2	1	1	54	2	5	1	3	0	1	1	1	30	2	8	3	1	10	1	15	1	10	1	20	1	20	1	15	1	5	1	1	1	1	1
L0229	2	1	1	23	2	0	60	1	0	0	0	0	10	0	1	1	1	4	1	10	1	4	0	0	0	0	0	0	0	0	1	1	1	1	1
L0230	2	1	1	32	1	2	40	1	0	0	0	0	25	2	3	1	1	20	1	15	1	3	1	2	1	1	0	0	1	6	1	1	1	1	1
L0231	2	1	1	48	2	0	5	2	0	0	0	0	30	2	4	2	1	20	1	15	1	25	1	20	1	20	1	25	1	25	1	1	1	1	1
L0232	2	1	1	37	2	0	10	2	1	1	1	1	30	2	8	3	0	0	0	0	0	0	0	0	0	0	0	0	0	0	0	0	0	0	0
L0233	2	1	1	36	1	2	20	2	0	1	1	1	20	1	6	2	1	20	1	20	1	20	1	20	1	20	1	20	1	20	1	1	1	1	1
L0234	2	1	1	40	1	0	30	2	0	0	0	0	15	1	3	1	1	8	1	8	1	15	1	15	1	18	1	18	1	15	1	1	1	1	1
L0235	2	1	1	35	1	0	1	3	0	1	1	1	20	1	7	3	1	10	1	16	1	20	1	20	1	12	1	10	1	10	1	1	1	1	1
L0236	2	1	1	36	1	0	15	2	1	0	0	0	35	3	6	2	1	35	1	6	1	8	1	8	1	8	1	10	1	8	1	1	1	1	1
L0237	2	1	1	50	1	0	5	2	1	1	0	1	60	3	8	3	1	40	1	18	1	30	1	15	1	12	1	10	1	10	1	1	1	1	1
L0238	2	1	1	33	2	3	30	2	0	1	0	1	20	1	5	2	1	15	0	0	0	0	0	0	0	0	0	0	0	0	1	1	1	1	1
L0239	2	1	1	30	2	2	20	2	0	0	0	0	30	2	4	2	1	20	1	10	1	10	1	12	1	10	1	10	1	8	1	1	1	1	1
L0240	2	1	1	43	1	4	90	0	0	0	1	1	12	1	3	1	0	0	0	0	0	0	0	0	0	0	0	0	1	10	1	1	0	0	1
L0241	2	1	1	23	1	0	2	3	1	1	0	0	20	1	6	2	1	15	1	10	1	10	1	10	1	10	1	10	1	10	1	1	1	1	1
L0242	2	1	1	44	2	3	30	2	0	0	0	1	20	1	4	2	1	15	1	20	1	20	1	20	1	20	1	20	1	20	1	1	1	1	1
L0243	2	1	1	40	2	3	2	3	1	1	0	1	18	1	7	3	0	0	0	0	1	8	1	5	1	4	0	0	0	0	1	1	0	1	1
L0244	2	1	1	42	1	0	30	2	0	1	0	0	20	1	4	2	1	20	1	15	1	15	1	15	1	15	1	10	1	10	1	1	1	1	1
L0245	2	1	1	43	2	0	120	0	0	0	0	0	15	1	1	1	1	15	1	15	1	15	1	15	1	15	1	15	1	15	1	1	1	1	1
L0246	2	1	1	25	2	9	3	3	0	0	1	1	9	0	5	2	1	15	1	12	1	6	1	5	1	6	1	7	1	7	1	1	1	1	1
L0247	2	1	1	27	2	5	10	2	0	0	0	0	14	1	3	1	1	15	1	10	1	10	1	10	1	8	0	0	1	15	1	1	1	1	1
L0248	2	1	1	45	2	3	60	1	1	1	0	1	30	2	6	2	1	10	1	4	1	10	1	10	0	0	0	0	1	20	1	1	1	1	1
L0249	2	1	1	40	1	1	60	1	0	0	0	0	15	1	2	1	1	15	1	15	1	15	1	15	1	15	1	15	1	15	1	1	1	1	1
L0250	2	1	1	37	2	0	10	2	1	1	0	1	20	1	6	2	1	4	1	10	1	10	1	6	1	8	1	6	1	5	1	1	1	1	1
L0251	2	1	1	32	2	3	60	1	0	1	1	0	12	1	4	2	1	15	1	12	1	10	1	10	1	10	1	10	1	5	1	1	1	1	1
L0252	2	1	1	47	2	0	10	2	1	1	0	1	30	2	7	3	0	0	0	0	0	0	0	0	0	0	0	0	0	0	0	0	0	0	0
L0253	2	1	1	24	2	0	30	2	0	0	0	1	10	0	3	1	1	10	1	10	1	10	1	10	1	10	1	5	1	5	1	1	1	1	1
L0254	2	1	1	25	2	0	30	2	1	0	0	0	8	0	3	1	1	1	1	10	0	0	0	0	1	2	1	3	1	5	1	1	1	1	1
L0255	2	1	1	42	2	2	1	3	0	1	0	0	15	1	5	2	1	10	1	10	1	9	1	10	1	9	1	10	1	5	1	1	1	1	1
L0256	2	1	1	51	2	1	10	2	0	0	1	1	50	3	7	3	1	50	1	50	1	50	1	50	1	50	1	50	1	50	1	1	1	1	1
L0257	2	1	1	52	2	2	60	1	0	0	0	0	25	2	3	1	0	0	0	0	1	2	1	1	1	1	0	0	1	10	1	1	0	1	1
L0258	2	1	1	44	2	0	10	2	1	1	1	1	30	2	8	3	1	30	1	30	1	30	1	30	1	30	1	30	1	30	1	1	1	1	1
L0259	2	1	1	46	1	2	45	1	1	0	1	0	15	1	4	2	1	8	1	5	1	5	1	5	1	4	1	3	1	2	1	1	1	1	1
L0260	2	1	1	34	2	3	60	1	0	0	0	0	10	0	1	1	1	10	1	7	1	7	0	0	0	0	0	0	0	0	1	1	1	1	1
L0261	2	1	1	34	2	1	30	2	0	1	0	0	10	0	3	1	1	10	1	10	1	10	1	10	1	10	1	10	1	10	1	1	1	1	1
L0262	2	1	2	52	1	0	1	3	1	0	1	0	20	1	6	2	1	20	1	20	1	20	1	20	1	20	1	20	1	20	1	1	1	1	1
L0263	2	1	2	33	2	0	30	2	1	0	0	0	15	1	4	2	1	20	1	10	1	10	1	10	1	9	1	6	1	5	1	1	1	1	1
L0264	2	1	1	50	1	2	60	1	0	0	0	0	15	1	2	1	0	0	0	0	0	0	0	0	0	0	0	0	0	0	0	1	0	0	0
L0265	2	1	1	50	2	1	20	2	0	1	0	1	20	1	5	2	1	10	1	6	1	4	1	4	1	4	0	0	0	0	1	1	1	1	1
L0266	2	1	1	37	2	2	30	2	0	0	1	0	40	3	6	2	1	30	1	18	1	25	1	20	1	30	1	20	1	20	1	1	1	1	1
L0267	2	1	1	47	2	3	40	1	0	0	1	1	20	1	4	2	1	11	1	10	1	10	1	10	1	10	1	10	1	10	1	1	1	1	1
L0268	2	1	1	49	1	1	20	2	1	1	1	1	20	1	7	3	1	10	1	8	0	0	0	0	0	0	0	0	1	6	1	1	1	1	1
L0269	2	1	1	53	1	10	2	3	1	1	1	1	20	1	8	3	1	20	1	10	1	5	1	10	1	10	1	10	1	10	1	1	1	1	1
L0270	2	1	1	37	2	0	10	2	0	1	1	0	20	1	5	2	1	16	1	15	1	20	1	20	1	20	1	20	1	20	1	1	1	1	1
L0271	2	1	1	37	2	0	30	2	0	1	0	0	45	3	6	2	1	25	1	35	1	26	1	25	1	20	1	25	1	25	1	1	1	1	1
L0272	2	1	1	49	2	2	30	2	1	1	1	0	20	1	6	2	1	12	1	10	1	8	1	6	0	0	0	0	0	0	1	1	1	1	1
L0273	2	1	1	57	1	1	30	2	1	1	1	1	20	1	7	3	1	3	0	0	0	0	0	0	0	0	0	0	0	0	1	1	1	1	1
L0274	2	1	1	53	2	1	5	2	0	0	0	1	20	1	4	2	1	20	1	12	1	12	1	12	1	10	1	12	1	8	1	1	1	1	1
L0275	2	1	2	39	2	0	30	2	1	1	1	0	20	1	6	2	0	0	0	0	0	0	0	0	0	0	0	0	0	0	0	0	0	0	0
L0276	2	1	2	44	1	8	30	2	1	1	1	0	20	1	6	2	0	0	0	0	1	3	1	4	1	4	1	5	1	5	1	1	0	1	1
L0277	2	1	2	47	1	1	30	2	1	1	0	0	5	0	4	2	1	6	1	4	1	4	1	4	1	4	1	4	1	5	1	1	1	1	1
L0278	2	1	2	54	2	2	15	2	1	1	1	1	20	1	7	3	1	15	1	10	1	10	1	10	1	10	1	8	1	10	1	1	1	1	1
L0279	2	1	2	43	2	3	10	2	0	1	1	1	25	2	7	3	1	15	1	10	1	10	1	10	1	10	1	8	1	10	1	1	1	1	1
L0280	2	1	2	45	2	3	360	0	0	0	0	1	10	0	1	1	1	10	1	2	1	1	1	10	1	10	1	10	1	10	1	1	1	1	1
L0281	2	1	2	62	2	0	30	2	1	1	0	0	20	1	5	2	1	15	1	15	1	15	1	15	1	15	1	18	1	12	1	1	1	1	1
L0282	2	1	2	39	2	0	60	1	0	0	0	0	10	0	1	1	1	10	1	8	1	4	1	4	1	5	1	4	1	6	1	1	1	1	1
L0283	2	1	2	39	2	0	30	2	0	0	0	0	20	1	3	1	1	0	0	0	0	0	0	0	0	0	0	0	0	0	0	0	1	1	0
L0284	2	1	2	62	1	0	50	1	0	0	0	0	40	3	4	2	1	40	1	40	1	40	1	40	1	40	1	40	1	40	1	1	1	1	1
C0001	3	2	1	27	1	0	20	2	1	1	1	1	20	1	7	3	1	10	1	10	1	10	1	10	1	10	1	8	1	5	1	1	1	1	1
C0002	3	2	1	29	2	0	10	2	0	0	1	1	10	0	4	2	1	8	1	10	1	5	1	5	1	5	0	0	1	10	1	1	1	1	1
C0003	3	2	1	40	2	1	10	2	1	1	1	0	20	1	6	2	1	12	1	10	1	10	1	5	0	0	0	0	1	20	1	1	1	1	1
C0004	3	2	1	30	1	0	40	1	1	1	1	1	15	1	6	2	1	15	1	15	1	15	1	12	1	10	1	8	1	5	1	1	1	1	1
C0005	3	2	1	42	2	2	10	2	1	0	1	0	20	1	5	2	1	8	1	13	1	10	1	10	1	8	1	5	1	8	1	1	1	1	1
C0006	3	2	2	27	2	0	20	2	1	1	1	0	20	1	6	2	1	20	1	20	1	20	1	20	1	20	1	20	1	20	1	1	1	1	1
C0007	3	2	1	33	2	2	10	2	0	1	0	1	15	1	5	2	1	10	1	10	1	10	1	10	1	15	1	10	1	10	1	1	1	1	1
C0008	3	2	1	31	2	2	30	2	1	1	1	0	15	1	6	2	1	12	1	10	1	8	1	10	1	5	1	5	1	10	1	1	1	1	1
C0009	3	2	1	45	1	1	1	3	0	0	1	1	20	1	6	2	1	15	1	15	1	12	1	12	1	10	1	12	1	10	1	1	1	1	1
C0010	3	2	1	30	2	0	60	1	0	0	0	1	6	0	2	1	1	4	1	5	1	4	1	4	1	6	1	5	1	5	1	1	1	1	1
C0011	3	2	1	32	2	0	2	3	0	1	0	0	14	1	5	2	1	8	1	4	1	6	1	5	1	8	1	6	1	5	1	1	1	1	1
C0012	3	2	1	27	2	0	20	2	0	0	1	1	24	2	6	2	1	20	1	20	1	20	1	20	1	20	1	18	1	18	1	1	1	1	1
C0013	3	2	1	47	2	0	30	2	0	0	0	0	20	1	3	1	1	10	1	10	1	10	1	10	1	10	1	10	1	10	1	1	1	1	1
C0014	3	2	1	27	1	0	10	2	1	1	1	1	20	1	7	3	1	10	1	10	1	10	1	10	1	10	1	10	1	10	1	1	1	1	1
C0015	3	2	1	41	2	0	15	2	0	0	0	1	20	1	4	2	1	10	1	10	1	10	1	10	1	8	1	5	1	5	1	1	1	1	1
C0016	3	2	1	39	2	3	30	2	1	0	0	0	20	1	4	2	1	20	1	20	1	20	1	20	1	20	1	20	1	20	1	1	1	1	1
C0017	3	2	1	39	2	2	60	1	0	1	0	0	20	1	3	1	1	8	1	8	0	0	1	5	1	4	1	5	1	4	1	1	1	1	1
C0018	3	2	1	45	2	0	60	1	0	0	1	1	20	1	4	2	1	10	1	10	1	10	1	10	1	10	1	8	1	6	1	1	1	1	1
C0019	3	2	2	29	2	2	5	2	1	1	1	1	20	1	7	3	1	20	1	20	1	20	1	20	1	20	1	20	1	20	1	1	1	1	1
C0020	3	2	1	28	2	0	30	2	1	1	0	0	15	1	5	2	1	15	1	15	1	15	1	15	1	15	1	15	1	15	1	1	1	1	1
C0021	3	2	1	38	2	1	50	1	0	0	1	0	20	1	3	1	1	20	1	20	1	20	1	20	1	20	1	20	1	20	1	1	1	1	1
C0022	3	2	1	35	2	0	0	3	1	1	1	1	30	2	9	3	1	15	0	0	1	20	1	20	1	20	1	20	1	20	1	1	1	1	1
C0023	3	2	1	40	2	1	30	2	0	0	1	1	40	3	7	3	1	15	1	15	1	15	1	15	1	15	1	15	1	15	1	1	1	1	1
C0024	3	2	1	23	2	0	0	3	0	0	0	0	20	1	4	2	1	20	1	20	1	20	1	20	1	20	1	20	1	20	1	1	1	1	1
C0025	3	2	1	30	2	2	30	2	1	0	0	0	12	1	4	2	1	30	1	20	1	30	1	30	1	25	1	25	1	20	1	1	1	1	1
C0026	3	2	1	38	2	100	15	2	0	0	0	1	20	1	4	2	1	10	1	10	1	10	1	10	1	10	1	10	1	10	1	1	1	1	1
C0027	3	2	1	34	1	6	5	2	0	1	0	1	25	2	6	2	1	20	1	20	1	20	1	20	1	20	1	20	1	20	1	1	1	1	1
C0028	3	2	2	44	1	1	1	3	1	1	1	1	40	3	10	3	1	20	1	20	1	20	1	20	1	20	1	20	1	20	1	1	1	1	1
C0029	3	2	1	30	2	2	50	1	1	1	0	0	16	1	4	2	1	20	1	20	1	20	1	20	1	20	1	20	1	18	1	1	1	1	1
C0030	3	2	1	37	1	2	30	2	1	0	0	0	10	0	3	1	1	20	1	20	1	20	1	20	1	20	1	20	1	20	1	1	1	1	1
C0031	3	2	1	39	2	0	30	2	0	0	0	0	10	0	2	1	1	6	1	7	1	6	1	5	0	0	0	0	1	10	1	1	1	1	1
C0032	3	2	1	55	2	1	90	0	0	0	0	0	20	1	1	1	1	15	1	10	1	10	1	5	1	4	1	6	1	4	1	1	1	1	1
C0033	3	2	1	47	1	0	30	2	0	0	1	0	30	2	5	2	1	4	1	5	1	5	1	4	1	5	1	4	1	4	1	1	1	1	1
C0034	3	2	1	24	2	0	10	2	0	0	0	0	8	0	2	1	1	3	1	2	1	4	1	5	1	4	1	6	1	5	1	1	1	1	1
C0035	3	2	1	32	2	2	1	3	1	0	1	0	10	0	5	2	1	4	0	0	0	0	0	0	0	0	0	0	1	8	1	1	1	1	1
C0036	3	2	2	31	2	0	30	2	1	1	0	1	10	0	5	2	1	6	1	10	1	8	1	6	1	8	1	8	1	6	1	1	1	1	1
C0037	3	2	1	30	2	1	60	1	1	0	0	0	8	0	2	1	1	10	1	12	1	8	1	10	1	10	1	8	1	9	1	1	1	1	1
C0038	3	2	1	54	2	1	30	2	0	1	0	0	20	1	4	2	1	8	1	5	1	5	1	5	1	5	1	4	1	5	1	1	1	1	1
C0039	3	2	1	50	2	0	2	3	1	1	1	0	20	1	7	3	1	20	1	10	1	10	1	10	1	10	1	12	1	20	1	1	1	1	1
C0040	3	2	1	24	2	1	50	1	0	0	0	1	12	1	3	1	1	20	1	25	1	25	1	30	1	25	1	30	1	20	1	1	1	1	1
C0041	3	2	1	34	2	1	30	2	0	0	0	1	5	0	3	1	1	10	1	5	1	3	1	8	1	5	1	8	1	10	1	1	1	1	1
C0042	3	2	1	69	2	2	30	2	0	0	0	0	20	1	3	1	1	5	1	3	1	4	1	20	1	20	1	20	1	20	1	1	1	1	1
C0043	3	2	1	26	2	0	10	2	0	0	1	0	25	2	5	2	1	20	1	10	1	10	1	10	1	8	1	5	1	4	1	1	1	1	1
C0044	3	2	1	54	1	3	5	2	1	1	1	1	40	3	9	3	1	40	1	45	1	40	1	40	1	40	1	40	1	5	1	1	1	1	1
C0045	3	2	1	26	2	1	30	2	0	0	0	0	10	0	2	1	1	20	1	10	1	10	1	8	1	8	1	5	1	5	1	1	1	1	1
C0046	3	2	1	32	2	0	5	2	0	1	0	1	20	1	5	2	0	0	0	0	0	0	0	0	0	0	0	0	0	0	0	0	0	0	0
C0047	3	2	1	33	2	1	200	0	0	0	0	0	5	0	0	1	1	12	1	8	1	5	1	5	1	5	1	5	1	5	1	1	1	1	1
C0048	3	2	1	31	2	1	30	2	0	0	0	0	20	1	3	1	1	10	1	10	1	10	1	10	1	10	1	10	1	10	1	1	1	1	1
C0049	3	2	1	55	2	8	60	1	1	1	0	0	20	1	4	2	1	2	1	1	0	0	0	0	0	0	0	0	0	0	1	1	1	1	1
C0050	3	2	1	35	2	0	30	2	0	1	0	1	20	1	5	2	1	10	1	10	1	10	1	10	1	10	1	15	1	18	1	1	1	1	1
C0051	3	2	1	33	2	2	5	2	0	0	1	1	20	1	5	2	1	20	1	20	1	20	1	20	1	20	1	20	1	20	1	1	1	1	1
C0052	3	2	1	32	1	1	30	2	0	0	1	0	20	1	4	2	1	10	1	10	1	10	1	10	1	10	1	10	1	10	1	1	1	1	1
C0053	3	2	1	35	1	0	60	1	1	1	1	1	20	1	6	2	1	10	0	0	0	0	0	0	0	0	0	0	0	0	1	1	1	1	1
C0054	3	2	1	37	2	0	5	2	1	1	1	0	10	0	5	2	1	10	1	10	1	10	1	10	1	10	1	10	1	10	1	1	1	1	1
C0055	3	2	1	30	2	1	10	2	1	0	0	1	20	1	5	2	1	20	1	20	1	20	1	20	1	20	1	20	1	20	1	1	1	1	1
C0056	3	2	1	28	2	0	10	2	0	0	0	0	16	1	3	1	1	15	1	15	1	15	1	10	1	10	1	8	1	10	1	1	1	1	1
C0057	3	2	1	37	2	3	60	1	0	0	0	0	10	0	1	1	1	5	1	5	1	5	1	5	1	5	1	6	1	10	1	1	1	1	1
C0058	3	2	1	29	2	4	1	3	1	1	1	1	20	1	8	3	1	8	1	8	1	4	1	4	1	5	1	4	1	5	1	1	1	1	1
C0059	3	2	1	28	2	2	10	2	0	0	0	0	6	0	2	1	1	15	0	0	1	2	1	2	1	2	1	3	1	2	1	1	1	1	1
C0060	3	2	1	32	2	1	5	2	1	1	1	1	20	1	7	3	1	15	1	15	1	10	1	10	1	10	1	10	1	10	1	1	1	1	1
C0061	3	2	1	44	2	1	60	1	0	0	1	0	20	1	3	1	1	15	1	15	1	10	1	15	1	12	1	15	1	18	1	1	1	1	1
C0062	3	2	1	45	1	0	30	2	1	1	1	1	25	2	8	3	1	20	1	10	1	10	1	10	1	8	1	10	1	8	1	1	1	1	1
C0063	3	2	1	46	2	10	5	2	1	0	1	1	18	1	6	2	1	20	0	0	1	12	1	15	1	15	1	20	1	20	1	1	1	1	1
C0064	3	2	1	44	2	2	40	1	0	0	0	0	20	1	2	1	1	20	1	20	1	12	1	10	1	8	0	0	1	10	1	1	1	1	1
C0065	3	2	1	36	1	0	2	3	1	1	1	1	20	1	8	3	1	3	1	3	1	2	1	3	0	0	1	5	1	8	1	1	1	1	1
C0066	3	2	1	46	2	0	120	0	0	0	0	0	5	0	0	1	1	5	1	8	1	10	1	10	1	8	1	3	1	4	1	1	1	1	1
C0067	3	2	1	42	2	2	5	2	1	0	1	1	30	2	7	3	1	5	1	5	1	5	1	5	1	5	1	5	1	6	1	1	1	1	1
C0068	3	2	1	25	2	1	5	2	0	0	0	1	10	0	3	1	1	5	1	5	1	9	1	8	1	5	1	5	1	5	1	1	1	1	1
C0069	3	2	2	21	2	0	10	2	0	1	0	1	12	1	5	2	1	8	1	8	1	4	1	4	1	10	1	10	1	15	1	1	1	1	1
C0070	3	2	1	27	2	0	5	2	1	1	0	0	25	2	6	2	1	8	1	5	1	4	0	0	0	0	1	8	1	6	1	1	1	1	1
C0071	3	2	1	37	2	1	30	2	0	0	0	0	12	1	3	1	1	6	1	8	1	6	1	6	1	6	1	8	1	10	1	1	1	1	1
C0072	3	2	1	40	2	0	60	1	1	0	0	0	30	2	4	2	1	20	1	10	1	13	1	10	1	10	1	5	1	3	1	1	1	1	1
C0073	3	2	1	54	1	2	5	2	1	1	1	1	20	1	7	3	1	5	1	9	1	6	1	20	1	20	1	20	1	20	1	1	1	1	1
C0074	3	2	1	43	2	0	120	0	0	0	0	0	10	0	0	1	1	6	0	0	0	0	1	10	1	10	1	10	1	10	1	1	1	1	1
C0075	3	2	1	34	2	2	40	1	1	0	1	1	20	1	5	2	1	10	1	10	1	10	1	10	1	10	1	10	1	10	1	1	1	1	1
C0076	3	2	1	25	2	5	10	2	1	0	0	0	10	0	3	1	1	20	1	20	1	8	1	8	1	8	1	10	1	10	1	1	1	1	1
C0077	3	2	1	34	2	2	240	0	0	0	0	1	20	1	2	1	1	20	1	15	1	20	1	20	1	20	1	20	1	35	1	1	1	1	1
C0078	3	2	1	39	2	0	40	1	1	1	0	1	15	1	5	2	1	18	1	10	1	15	1	8	1	8	1	10	1	15	1	1	1	1	1
C0079	3	2	1	32	2	2	60	1	0	0	0	0	10	0	1	1	1	30	1	15	1	18	1	15	1	10	1	10	1	5	1	1	1	1	1
C0080	3	2	1	43	2	2	40	1	1	1	0	0	20	1	4	2	0	0	0	0	0	0	0	0	0	0	0	0	0	0	0	0	0	0	0
C0081	3	2	1	32	2	1	30	2	0	1	0	1	15	1	5	2	1	12	1	8	1	6	1	8	1	5	1	8	1	10	1	1	1	1	1
C0082	3	2	1	27	2	0	60	1	0	0	0	0	10	0	1	1	1	8	1	8	1	5	1	5	0	0	1	8	1	10	1	1	1	1	1
C0083	3	2	1	44	2	0	60	1	0	0	0	0	8	0	1	1	1	15	1	10	1	15	1	12	1	10	1	15	1	12	1	1	1	1	1
C0084	3	2	1	26	2	1	60	1	0	0	0	0	20	1	2	1	1	8	1	6	1	6	1	5	1	6	1	8	1	6	1	1	1	1	1
C0085	3	2	1	40	2	3	60	1	0	0	0	0	20	1	2	1	1	10	1	8	1	8	1	5	1	8	1	10	1	6	1	1	1	1	1
C0086	3	2	1	26	1	0	20	2	1	1	0	0	20	1	5	2	1	10	1	10	1	10	1	8	1	10	1	10	1	8	1	1	1	1	1
C0087	3	2	1	53	2	2	30	2	1	0	0	0	20	1	4	2	1	30	1	30	1	35	1	35	1	20	1	20	1	20	1	1	1	1	1
C0088	3	2	1	49	2	0	50	1	0	0	1	1	20	1	4	2	1	18	1	18	1	20	1	20	1	15	1	12	1	15	1	1	1	1	1
C0089	3	2	1	45	2	3	60	1	0	0	1	1	20	1	4	2	1	25	1	20	1	20	1	20	1	20	1	20	1	20	1	1	1	1	1
C0090	3	2	1	26	2	1	5	2	1	1	1	1	30	2	8	3	1	15	1	20	1	8	1	5	1	5	1	8	1	5	1	1	1	1	1
C0091	3	2	1	33	2	0	180	0	0	0	0	0	8	0	0	1	1	1	0	0	0	0	0	0	0	0	0	0	0	0	1	1	1	1	1
C0092	3	2	1	39	2	0	120	0	0	0	0	0	6	0	0	1	1	6	1	1	0	0	0	0	0	0	0	0	1	1	1	1	1	1	1
C0093	3	2	1	43	1	0	35	1	1	1	1	1	10	0	5	2	1	7	1	8	0	0	0	0	0	0	1	5	1	8	1	1	1	1	1
C0094	3	2	1	34	2	2	10	2	0	0	0	0	20	1	3	1	1	7	1	4	1	8	1	8	1	8	1	6	1	8	1	1	1	1	1
C0095	3	2	1	62	1	0	30	2	0	1	0	0	10	0	3	1	1	6	1	5	1	3	1	5	1	5	1	6	1	5	1	1	1	1	1
C0096	3	2	1	54	2	1	60	1	0	0	0	0	20	1	2	1	1	50	1	20	1	20	1	20	1	20	1	20	1	20	1	1	1	1	1
C0097	3	2	1	27	2	1	15	2	0	1	0	1	20	1	5	2	1	10	1	7	1	6	1	10	1	6	1	10	1	8	1	1	1	1	1
C0098	3	2	1	38	2	0	1	3	1	1	0	0	15	1	6	2	1	5	1	8	1	6	1	5	0	0	1	5	1	8	1	1	1	1	1
C0099	3	2	1	34	2	3	30	2	0	1	0	0	15	1	4	2	1	15	1	10	1	6	1	8	1	5	1	8	1	6	1	1	1	1	1
C0100	3	2	1	32	2	0	30	2	1	1	0	0	10	0	4	2	1	18	1	12	1	5	1	8	1	5	1	8	1	6	1	1	1	1	1
C0101	3	2	1	51	2	0	60	1	0	0	0	0	30	2	3	1	1	12	1	10	1	10	1	10	1	10	1	8	1	6	1	1	1	1	1
C0102	3	2	1	46	2	6	60	1	0	0	0	0	15	1	2	1	1	15	1	15	1	15	1	15	1	15	1	15	1	15	1	1	1	1	1
C0103	3	2	1	35	2	0	5	2	0	1	0	1	20	1	5	2	1	10	1	8	1	6	1	5	0	0	1	5	1	5	1	1	1	1	1
C0104	3	2	1	27	2	0	60	1	0	1	0	0	7	0	2	1	1	10	1	6	1	1	1	6	1	6	1	5	1	4	1	1	1	1	1
C0105	3	2	1	53	2	5	10	2	1	1	0	1	10	0	5	2	1	6	1	4	1	4	1	10	1	10	1	10	1	10	1	1	1	1	1
C0106	3	2	1	41	2	1	15	2	0	0	1	1	35	3	7	3	1	25	1	15	1	18	1	15	1	10	1	10	1	8	1	1	1	1	1
C0107	3	2	1	44	2	1	1	3	0	1	1	0	30	2	7	3	1	20	1	20	1	15	1	15	1	15	1	12	1	10	1	1	1	1	1
C0108	3	2	2	40	2	2	45	1	1	0	0	0	20	1	3	1	1	25	1	18	1	20	1	20	1	20	1	15	1	18	1	1	1	1	1
C0109	3	2	1	26	2	2	20	2	0	0	1	0	10	0	3	1	0	0	1	6	0	0	0	0	0	0	0	0	0	0	1	1	1	1	1
C0110	3	2	1	29	2	5	5	2	0	1	1	1	20	1	6	2	1	25	1	18	1	20	1	20	1	20	1	18	1	15	1	1	1	1	1
C0111	3	2	1	37	2	2	30	2	1	0	0	1	20	1	5	2	0	0	0	0	0	0	0	0	0	0	0	0	0	0	0	0	0	0	0
C0112	3	2	1	43	1	1	10	2	0	0	1	1	20	1	5	2	1	15	1	10	1	5	1	4	1	5	1	6	1	4	1	1	1	1	1
C0113	3	2	1	40	2	0	60	1	0	0	0	0	20	1	2	1	1	8	1	6	1	6	1	6	1	6	1	20	1	20	1	1	1	1	1
C0114	3	2	1	44	2	0	60	1	0	0	0	0	10	0	1	1	1	4	1	4	1	5	1	5	1	4	1	5	1	5	1	1	1	1	1
C0115	3	2	1	54	2	0	60	1	0	0	0	1	15	1	3	1	1	8	1	4	1	4	1	4	1	4	1	3	1	5	1	1	1	1	1
C0116	3	2	1	53	2	0	30	2	0	1	1	1	50	3	8	3	1	35	1	15	1	18	1	15	1	10	1	8	1	12	1	1	1	1	1
C0117	3	2	1	32	2	1	30	2	0	0	0	0	20	1	3	1	1	12	1	6	1	5	1	20	1	20	1	20	1	20	1	1	1	1	1
C0118	3	2	1	35	2	2	1	3	1	1	1	1	40	3	10	3	1	15	1	8	1	4	1	4	1	4	1	40	1	40	1	1	1	1	1
C0119	3	2	1	27	2	10	50	1	0	0	0	1	20	1	3	1	1	20	1	8	0	0	1	20	1	20	1	20	1	20	1	1	1	1	1
C0120	3	2	1	48	2	1	120	0	0	0	0	0	10	0	0	1	1	20	1	16	1	18	1	15	1	10	1	15	1	10	1	1	1	1	1
C0121	3	2	1	26	2	0	5	2	0	1	1	0	20	1	5	2	1	15	1	12	1	10	1	8	1	5	1	8	1	8	1	1	1	1	1
C0122	3	2	1	50	2	3	70	0	0	0	0	0	15	1	1	1	1	8	1	9	1	8	1	9	1	7	1	5	1	5	1	1	1	1	1
C0123	3	2	2	35	1	2	30	2	0	0	0	1	20	1	4	2	1	18	1	12	1	4	1	20	1	20	1	20	1	20	1	1	1	1	1
C0124	3	2	1	30	2	0	30	2	0	1	1	0	15	1	5	2	1	6	1	6	1	6	1	10	0	0	0	0	1	10	1	1	1	1	1
C0125	3	2	1	53	2	1	30	2	0	1	1	0	40	3	7	3	1	10	1	10	1	15	1	15	1	10	1	8	1	10	1	1	1	1	1
C0126	3	2	1	41	2	3	10	2	1	0	1	1	30	2	7	3	1	20	1	16	1	18	1	15	1	10	1	8	1	10	1	1	1	1	1
C0127	3	2	1	50	2	1	60	1	0	0	0	0	10	0	1	1	0	0	0	0	0	0	0	0	0	0	0	0	0	0	0	0	0	0	0
C0128	3	2	1	52	1	1	60	1	0	0	1	1	40	3	6	2	1	20	1	18	1	20	1	10	1	5	1	8	1	10	1	1	1	1	1
C0129	3	2	1	57	1	2	20	2	1	1	1	0	20	1	6	2	1	40	1	28	1	26	1	23	1	15	1	30	1	25	1	1	1	1	1
C0130	3	2	1	48	2	0	5	2	1	0	1	1	20	1	6	2	1	15	1	10	1	10	1	10	1	10	1	8	1	10	1	1	1	1	1
C0131	3	2	1	45	2	0	30	2	0	1	1	1	20	1	6	2	1	15	1	10	1	10	1	10	1	10	1	8	1	10	1	1	1	1	1
C0132	3	2	1	35	2	0	20	2	1	0	0	0	20	1	4	2	1	15	1	15	1	15	1	15	1	15	1	15	1	20	1	1	1	1	1
C0133	3	2	1	45	2	0	10	2	0	0	1	1	40	3	7	3	1	40	1	20	1	20	1	10	1	10	1	8	1	5	1	1	1	1	1
C0134	3	2	1	26	2	0	10	2	0	1	0	0	8	0	3	1	1	5	1	1	0	0	1	6	0	0	0	0	1	6	1	1	1	1	1
C0135	3	2	1	34	2	0	90	0	0	0	0	0	8	0	0	1	1	6	0	0	0	0	1	6	0	0	0	0	1	3	1	1	1	1	1
C0136	3	2	1	33	2	3	30	2	1	1	1	0	15	1	6	2	1	10	1	8	1	6	1	7	1	8	1	8	1	10	1	1	1	1	1
C0137	3	2	1	37	2	0	30	2	0	0	1	1	25	2	6	2	1	6	1	8	1	7	1	8	1	8	1	8	1	20	1	1	1	1	1
C0138	3	2	1	35	1	5	10	2	1	0	1	1	35	3	8	3	1	15	1	10	1	10	1	10	1	10	1	8	1	10	1	1	1	1	1
C0139	3	2	1	45	2	0	30	2	1	0	0	0	30	2	5	2	1	20	1	20	1	20	1	20	1	20	1	20	1	20	1	1	1	1	1
C0140	3	2	1	52	2	3	30	2	0	0	1	1	20	1	5	2	1	2	1	7	1	20	1	20	1	15	1	20	1	18	1	1	1	1	1
C0141	3	2	1	63	1	0	60	1	0	0	1	0	10	0	2	1	1	6	1	8	1	4	1	8	0	0	0	0	1	8	1	1	1	1	1
C0142	3	2	1	40	2	1	10	2	0	0	0	0	5	0	2	1	1	1	1	1	1	1	1	1	0	0	0	0	1	5	1	1	1	1	1
C0143	3	2	1	48	2	1	200	0	0	0	0	0	12	1	1	1	1	8	1	8	1	6	1	5	0	0	1	8	1	10	1	1	1	1	1
C0144	3	2	2	32	2	0	20	2	0	0	0	1	10	0	3	1	1	15	1	10	1	10	1	10	1	10	1	8	1	10	1	1	1	1	1
C0145	3	2	1	46	1	3	1	3	0	1	1	1	30	2	8	3	1	15	1	10	1	10	1	10	1	10	1	8	1	10	1	1	1	1	1
C0146	3	2	1	52	1	2	20	2	1	1	0	0	25	2	6	2	1	15	1	15	1	15	1	15	1	15	1	10	1	10	1	1	1	1	1
C0147	3	2	1	25	2	1	180	0	0	0	0	0	6	0	0	1	1	6	0	0	0	0	0	0	0	0	1	6	1	6	1	1	1	1	1
C0148	3	2	1	28	2	0	10	2	1	1	1	1	15	1	7	3	1	15	1	15	1	12	1	12	1	8	1	10	1	8	1	1	1	1	1
C0149	3	2	1	21	1	2	120	0	0	0	1	1	15	1	3	1	1	15	1	10	1	10	1	10	1	10	1	8	1	10	1	1	1	1	1
C0150	3	2	1	38	1	1	10	2	0	1	0	1	20	1	5	2	1	10	1	60	1	15	1	15	1	12	1	8	1	10	1	1	1	1	1
C0151	3	2	1	34	1	0	5	2	1	0	0	1	30	2	6	2	1	25	1	5	1	5	1	15	1	15	1	15	1	15	1	1	1	1	1
C0152	3	2	1	43	1	0	15	2	1	1	1	1	40	3	9	3	1	20	1	20	1	15	1	10	1	8	0	0	0	0	1	1	1	1	1
C0153	3	2	1	45	2	4	5	2	0	0	0	1	20	1	4	2	1	15	1	15	1	15	1	15	1	10	1	8	1	10	1	1	1	1	1
C0154	3	2	1	51	2	1	20	2	1	1	1	1	20	1	7	3	1	20	1	10	1	12	1	10	1	8	1	10	1	12	1	1	1	1	1
C0155	3	2	1	55	1	0	3	3	0	1	0	0	20	1	5	2	1	15	1	10	1	10	1	10	1	10	1	8	1	10	1	1	1	1	1
C0156	3	2	1	45	1	0	50	1	0	0	1	1	20	1	4	2	1	20	1	20	1	20	1	20	1	20	1	20	1	20	1	1	1	1	1
C0157	3	2	1	22	2	1	60	1	0	0	0	0	20	1	2	1	1	5	1	8	1	15	1	8	1	5	1	8	1	5	1	1	1	1	1
C0158	3	2	1	51	2	0	10	2	1	1	0	1	20	1	6	2	1	15	1	2	0	0	1	15	0	0	0	0	1	15	1	1	1	1	1
C0159	3	2	1	31	2	0	5	2	0	1	1	1	20	1	6	2	1	10	1	10	1	10	1	10	1	8	1	10	1	10	1	1	1	1	1
C0160	3	2	1	44	2	1	30	2	0	0	0	0	20	1	3	1	1	10	1	8	1	7	1	8	0	0	0	0	1	8	1	1	1	1	1
C0161	3	2	1	33	2	2	30	2	0	0	1	0	15	1	4	2	1	10	1	6	1	7	1	8	1	8	1	8	1	8	1	1	1	1	1
C0162	3	2	1	43	2	0	30	2	0	0	1	0	30	2	5	2	1	10	1	8	1	4	1	10	1	20	1	15	1	18	1	1	1	1	1
C0163	3	2	1	42	1	2	50	1	0	0	0	0	20	1	2	1	1	15	1	10	1	10	1	10	1	10	1	8	1	10	1	1	1	1	1
C0164	3	2	1	43	1	1	20	2	0	0	1	1	20	1	5	2	1	10	1	10	1	5	1	8	1	8	1	8	1	5	1	1	1	1	1
C0165	3	2	1	35	1	3	30	2	1	0	0	0	15	1	4	2	1	15	1	10	1	10	1	10	1	10	1	8	1	10	1	1	1	1	1
C0166	3	2	1	53	2	0	5	2	1	1	1	1	20	1	7	3	1	15	1	15	1	10	1	8	1	10	1	12	1	8	1	1	1	1	1
C0167	3	2	1	25	1	2	30	2	1	0	1	1	10	0	5	2	1	10	1	12	1	10	1	10	1	12	1	10	1	12	1	1	1	1	1
C0168	3	2	1	30	2	3	20	2	0	1	1	0	15	1	5	2	1	15	1	9	1	8	1	7	1	5	1	6	1	5	1	1	1	1	1
C0169	3	2	1	47	2	0	10	2	1	1	0	1	20	1	6	2	1	15	1	10	1	10	1	10	1	10	1	8	1	10	1	1	1	1	1
C0170	3	2	1	33	2	2	60	1	0	0	1	1	10	0	3	1	1	15	1	10	1	10	1	10	1	10	1	8	1	10	1	1	1	1	1
C0171	3	2	1	42	2	1	2	3	1	0	0	1	30	2	7	3	1	15	1	10	1	10	1	10	1	10	1	8	1	10	1	1	1	1	1
C0172	3	2	1	25	2	1	60	1	0	1	0	0	15	1	3	1	1	15	1	15	1	15	1	15	1	15	1	15	1	15	1	1	1	1	1
C0173	3	2	1	40	2	2	5	2	1	1	1	1	25	2	8	3	1	20	1	15	1	10	1	8	1	15	1	20	1	18	1	1	1	1	1
C0174	3	2	1	58	1	0	30	2	0	0	1	0	20	1	4	2	1	60	1	35	1	25	1	20	1	25	1	20	1	25	1	1	1	1	1
C0175	3	2	1	42	2	0	60	1	0	1	0	0	10	0	2	1	1	8	1	6	1	6	1	8	1	10	1	10	1	8	1	1	1	1	1
C0176	3	2	1	29	2	0	5	2	0	1	0	1	30	2	6	2	1	15	1	20	1	15	1	12	1	10	1	8	1	10	1	1	1	1	1
C0177	3	2	2	30	2	1	30	2	0	1	0	1	15	1	5	2	1	15	1	10	1	10	1	10	1	10	1	8	1	10	1	1	1	1	1
C0178	3	2	1	61	2	3	60	1	0	0	0	0	10	0	1	1	1	15	1	10	1	10	1	10	1	10	1	8	1	10	1	1	1	1	1
C0179	3	2	1	29	1	1	5	2	1	1	0	0	20	1	5	2	1	15	1	20	1	15	1	12	1	15	1	12	1	10	1	1	1	1	1
C0180	3	2	1	43	2	2	30	2	1	0	0	0	15	1	4	2	1	15	1	15	1	15	1	15	1	18	1	15	1	12	1	1	1	1	1
C0181	3	2	1	51	2	1	150	0	0	0	0	0	10	0	0	1	0	0	0	0	0	0	0	0	0	0	0	0	0	0	0	0	0	0	0
C0182	3	2	1	36	2	2	15	2	0	0	0	0	12	1	3	1	1	12	1	15	1	15	1	15	1	15	1	12	1	14	1	1	1	1	1
C0183	3	2	1	37	2	0	30	2	1	0	0	0	20	1	4	2	1	15	1	10	1	10	1	10	1	10	1	8	1	10	1	1	1	1	1
C0184	3	2	2	33	2	2	30	2	1	1	0	1	6	0	5	2	1	15	1	10	1	10	1	10	1	10	1	8	1	10	1	1	1	1	1
C0185	3	2	1	28	1	3	30	2	1	1	0	0	15	1	5	2	1	15	1	10	1	10	1	10	1	10	1	8	1	10	1	1	1	1	1
C0186	3	2	1	36	1	0	30	2	0	0	0	0	20	1	3	1	1	15	1	7	1	5	1	15	1	20	1	20	1	20	1	1	1	1	1
C0187	3	2	1	49	2	2	3	3	1	1	1	0	40	3	9	3	1	20	1	20	1	20	1	20	1	20	1	20	1	20	1	1	1	1	1
C0188	3	2	1	44	1	0	5	2	1	1	1	1	15	1	7	3	1	15	1	10	1	10	1	10	1	10	1	8	1	10	1	1	1	1	1
C0189	3	2	1	44	1	10	1	3	1	1	1	1	20	1	8	3	1	7	1	6	1	6	1	6	1	6	1	6	1	6	1	1	1	1	1
C0190	3	2	1	38	2	8	45	1	1	1	1	0	12	1	5	2	1	15	1	10	1	10	1	10	1	10	1	8	1	10	1	1	1	1	1
C0191	3	2	1	26	2	0	10	2	0	0	0	0	28	2	4	2	1	15	1	10	1	10	1	10	1	10	1	8	1	10	1	1	1	1	1
C0192	3	2	1	43	1	1	20	2	1	1	1	1	25	2	8	3	1	20	1	20	1	20	1	15	1	20	1	25	1	30	1	1	1	1	1
C0193	3	2	1	43	2	0	100	0	0	0	1	0	40	3	4	2	1	15	1	8	1	6	1	5	1	6	1	8	1	7	1	1	1	1	1
C0194	3	2	1	47	2	7	5	2	0	0	1	0	20	1	4	2	0	0	1	3	0	0	0	0	0	0	0	0	0	0	1	1	1	1	1
C0195	3	2	2	36	1	1	10	2	0	0	0	0	10	0	2	1	1	15	1	10	1	10	1	10	1	10	1	8	1	10	1	1	1	1	1
C0196	3	2	1	36	2	1	30	2	0	0	0	1	20	1	4	2	1	15	1	9	1	5	1	4	0	0	0	0	1	2	1	1	1	1	1
C0197	3	2	1	47	2	2	35	1	0	0	1	1	30	2	5	2	1	20	1	20	1	12	1	8	1	15	1	18	1	20	1	1	1	1	1
C0198	3	2	1	45	2	1	10	2	1	1	1	1	20	1	7	3	1	15	1	10	1	10	1	10	1	10	1	8	1	10	1	1	1	1	1
C0199	3	2	1	41	1	0	5	2	0	1	1	1	40	3	8	3	1	45	1	35	1	25	1	20	1	25	1	30	1	25	1	1	1	1	1
C0200	3	2	1	52	2	1	10	2	0	1	0	0	18	1	4	2	1	15	1	8	1	6	1	5	1	15	1	20	1	20	1	1	1	1	1
C0201	3	2	1	53	2	3	30	2	0	0	1	1	20	1	5	2	1	12	1	12	1	12	1	12	1	12	1	12	1	12	1	1	1	1	1
C0202	3	2	1	45	2	2	5	2	1	1	1	1	15	1	7	3	1	15	1	10	1	10	1	10	1	10	1	8	1	10	1	1	1	1	1
C0203	3	2	1	32	1	1	30	2	0	0	0	1	20	1	4	2	1	20	1	20	1	12	1	8	1	5	0	0	0	0	1	1	1	1	1
C0204	3	2	1	36	1	0	10	2	1	1	0	0	10	0	4	2	1	15	1	9	1	5	1	5	1	10	1	15	1	15	1	1	1	1	1
C0205	3	2	1	36	2	0	5	2	0	1	1	1	20	1	6	2	1	15	1	12	1	8	1	5	1	15	1	20	1	18	1	1	1	1	1
C0206	3	2	1	31	1	1	5	2	1	1	0	1	20	1	6	2	1	10	1	4	1	6	1	15	1	15	1	15	1	15	1	1	1	1	1
C0207	3	2	1	52	2	0	30	2	1	0	1	1	30	2	7	3	1	15	1	10	1	10	1	10	1	10	1	8	1	10	1	1	1	1	1
C0208	3	2	1	44	2	5	60	1	0	0	1	0	20	1	3	1	1	10	0	0	0	0	0	0	1	15	1	20	1	15	1	1	1	1	1
C0209	3	2	1	48	2	0	30	2	0	1	1	1	20	1	6	2	1	10	1	10	1	8	1	5	1	3	1	2	1	10	1	1	1	1	1
C0210	3	2	1	30	1	0	60	1	0	0	0	1	50	3	5	2	1	15	1	10	1	10	1	10	1	10	1	8	1	10	1	1	1	1	1
C0211	3	2	1	43	2	0	10	2	0	0	1	1	30	2	6	2	1	15	1	10	1	10	1	10	1	10	1	8	1	10	1	1	1	1	1
C0212	3	2	1	33	2	0	50	1	1	1	1	1	20	1	6	2	1	20	1	20	1	20	1	20	1	20	1	20	1	20	1	1	1	1	1
C0213	3	2	1	49	1	3	30	2	0	0	1	0	40	3	6	2	1	10	1	10	1	8	1	40	1	40	1	40	1	40	1	1	1	1	1
C0214	3	2	1	27	1	5	30	2	0	0	1	0	20	1	4	2	1	15	1	10	1	10	1	10	1	10	1	8	1	10	1	1	1	1	1
C0215	3	2	1	43	2	0	5	2	1	1	1	0	25	2	7	3	1	15	1	10	1	10	1	10	1	10	1	8	1	10	1	1	1	1	1
C0216	3	2	1	33	1	1	10	2	0	1	1	1	20	1	6	2	1	15	1	10	1	10	1	10	1	10	1	8	1	10	1	1	1	1	1
C0217	3	2	1	37	1	1	30	2	0	0	1	1	20	1	5	2	1	20	1	18	1	12	1	8	1	15	1	20	1	25	1	1	1	1	1
C0218	3	2	1	36	2	1	50	1	0	0	0	0	20	1	2	1	0	0	0	0	0	0	0	0	1	10	1	10	1	12	1	1	0	0	1
C0219	3	2	1	34	1	0	1	3	1	0	1	1	30	2	8	3	1	15	1	10	1	10	1	10	1	10	1	8	1	10	1	1	1	1	1
C0220	3	2	2	30	2	2	30	2	1	1	0	0	10	0	4	2	1	10	1	10	1	10	1	10	1	10	1	10	1	10	1	1	1	1	1
C0221	3	2	1	60	1	0	30	2	1	0	1	1	20	1	6	2	1	20	1	20	1	20	1	20	1	20	1	20	1	20	1	1	1	1	1
C0222	3	2	1	56	2	2	20	2	0	1	0	0	20	1	4	2	1	20	1	20	1	20	1	20	1	20	1	20	1	20	1	1	1	1	1
C0223	3	2	1	28	2	10	500	0	0	0	0	0	5	0	0	1	1	15	1	10	1	10	1	10	1	10	1	8	1	10	1	1	1	1	1
C0224	3	2	1	26	2	1	300	0	0	0	0	0	5	0	0	1	1	15	1	10	1	10	1	10	1	10	1	8	1	10	1	1	1	1	1
C0225	3	2	1	42	2	0	60	1	0	0	0	0	30	2	3	1	1	10	1	8	0	0	0	0	1	20	1	30	1	20	1	1	1	1	1
C0226	3	2	1	46	2	0	10	2	1	1	0	0	30	2	6	2	1	20	1	20	1	20	1	20	1	10	1	20	1	10	1	1	1	1	1
C0227	3	2	1	31	2	0	60	1	0	0	0	0	20	1	2	1	1	15	1	10	1	10	1	10	1	10	1	8	1	10	1	1	1	1	1
C0228	3	2	1	35	2	0	5	2	1	0	1	1	50	3	8	3	1	15	1	10	1	10	1	10	1	10	1	8	1	10	1	1	1	1	1
C0229	3	2	1	30	2	0	30	2	1	1	1	1	20	1	7	3	1	15	1	10	1	10	1	10	1	10	1	8	1	10	1	1	1	1	1
C0230	3	2	1	38	2	10	10	2	1	1	0	0	15	1	5	2	1	10	1	8	1	10	1	10	1	8	1	12	1	10	1	1	1	1	1
C0231	3	2	1	39	2	0	60	1	0	0	0	0	15	1	2	1	1	5	1	5	1	3	1	1	1	3	1	2	1	3	1	1	1	1	1
C0232	3	2	1	25	2	1	5	2	0	0	0	1	8	0	3	1	1	20	1	8	1	5	1	10	1	6	1	8	1	6	1	1	1	1	1
C0233	3	2	1	33	1	0	20	2	1	1	1	0	30	2	7	3	1	6	1	6	1	6	1	6	1	6	1	6	1	10	1	1	1	1	1
C0234	3	2	1	50	1	2	30	2	0	0	0	1	20	1	4	2	1	15	1	10	1	10	1	10	1	10	1	8	1	10	1	1	1	1	1
C0235	3	2	1	48	2	5	1	3	0	0	0	1	20	1	5	2	1	20	1	20	1	20	1	20	1	20	1	20	1	20	1	1	1	1	1
C0236	3	2	1	26	2	1	15	2	0	0	0	0	20	1	3	1	1	1	1	1	1	3	1	1	1	1	1	1	1	1	1	1	1	1	1
C0237	3	2	1	23	2	3	5	2	0	0	0	0	20	1	3	1	1	4	1	4	1	4	1	3	1	5	1	3	1	4	1	1	1	1	1
C0238	3	2	1	34	2	2	30	2	0	0	0	1	22	2	5	2	1	30	1	20	1	10	1	10	1	8	1	10	1	8	1	1	1	1	1
C0239	3	2	1	43	2	0	10	2	1	1	1	1	40	3	9	3	1	30	1	25	1	20	1	20	1	20	1	18	1	15	1	1	1	1	1
C0240	3	2	1	45	2	1	10	2	0	0	0	0	16	1	3	1	1	20	1	12	1	13	1	15	1	10	1	15	1	15	1	1	1	1	1
C0241	3	2	1	28	2	0	5	2	1	1	0	1	25	2	7	3	1	10	1	10	1	10	1	10	1	8	1	10	1	10	1	1	1	1	1
C0242	3	2	2	34	2	2	30	2	0	0	0	1	10	0	3	1	1	5	1	5	0	0	1	8	0	0	0	0	1	10	1	1	1	1	1
C0243	3	2	1	48	2	0	80	0	0	0	0	0	10	0	0	1	1	10	1	8	1	6	1	6	1	5	0	0	1	4	1	1	1	1	1
C0244	3	2	1	24	2	3	30	2	0	1	1	0	10	0	4	2	1	5	1	5	0	0	1	10	1	10	1	10	1	10	1	1	1	1	1
C0245	3	2	1	24	2	0	5	2	1	1	0	0	15	1	5	2	1	15	1	10	1	10	1	10	1	10	1	8	1	10	1	1	1	1	1
C0246	3	2	1	27	2	2	10	2	1	0	0	0	12	1	4	2	1	6	1	5	1	5	1	2	1	3	1	5	1	3	1	1	1	1	1
C0247	3	2	1	30	2	0	60	1	1	1	1	0	30	2	6	2	1	15	1	10	1	10	1	10	1	10	1	8	1	10	1	1	1	1	1
C0248	3	2	1	32	1	0	1	3	1	1	1	1	20	1	8	3	1	5	1	4	0	0	0	0	0	0	0	0	0	0	1	1	1	1	1
C0249	3	2	1	67	2	6	60	1	0	0	0	0	25	2	3	1	1	20	1	20	0	0	0	0	0	0	0	0	0	0	1	1	1	1	1
C0250	3	2	1	60	2	0	30	2	0	0	0	1	25	2	5	2	1	8	1	12	1	18	1	8	1	8	1	15	1	10	1	1	1	1	1
C0251	3	2	1	26	2	0	80	0	0	0	0	0	20	1	1	1	1	20	1	12	1	15	1	10	1	5	0	0	0	0	1	1	1	1	1
C0252	3	2	1	51	2	0	80	0	0	0	0	0	15	1	1	1	1	15	1	15	1	15	1	15	1	15	1	15	1	15	1	1	1	1	1
C0253	3	2	1	30	1	1	60	1	0	0	0	0	5	0	1	1	0	0	0	0	0	0	0	0	0	0	0	0	0	0	0	0	0	0	0
C0254	3	2	1	30	2	0	10	2	0	1	1	1	20	1	6	2	1	15	1	10	1	10	1	10	1	10	1	8	1	10	1	1	1	1	1
C0255	3	2	1	54	1	2	0	3	0	0	1	1	50	3	8	3	1	15	1	10	1	10	1	10	1	10	1	8	1	10	1	1	1	1	1
C0256	3	2	1	25	2	0	15	2	1	0	0	0	10	0	3	1	1	15	1	10	1	10	1	10	1	10	1	8	1	10	1	1	1	1	1
C0257	3	2	1	43	2	1	30	2	0	0	0	0	20	1	3	1	1	15	1	10	1	8	1	6	1	8	1	7	1	8	1	1	1	1	1
C0258	3	2	1	42	2	1	30	2	0	0	1	1	20	1	5	2	1	10	1	10	1	10	1	10	1	10	1	8	1	10	1	1	1	1	1
C0259	3	2	1	44	2	1	40	1	0	0	0	0	15	1	2	1	1	15	1	10	1	10	1	10	1	10	1	8	1	10	1	1	1	1	1
C0260	3	2	1	40	2	0	120	0	0	0	1	0	5	0	1	1	1	15	1	10	1	10	1	10	1	10	1	8	1	10	1	1	1	1	1
C0261	3	2	1	46	2	0	60	1	0	0	0	0	20	1	2	1	1	4	1	4	1	3	1	3	1	3	1	3	1	3	1	1	1	1	1
C0262	3	2	1	53	1	1	20	2	1	1	1	1	15	1	7	3	1	8	1	6	1	6	1	14	1	7	1	5	1	6	1	1	1	1	1
C0263	3	2	1	42	2	3	30	2	1	1	1	1	40	3	9	3	1	15	1	10	1	10	1	10	1	10	1	8	1	10	1	1	1	1	1
C0264	3	2	1	53	1	0	10	2	1	1	1	1	30	2	8	3	1	20	1	20	1	20	1	20	1	20	1	20	1	20	1	1	1	1	1
C0265	3	2	1	60	2	15	24	2	0	0	0	0	8	0	2	1	1	8	1	5	1	5	1	4	1	6	1	6	1	5	1	1	1	1	1
C0266	3	2	1	27	2	2	60	1	0	0	0	1	10	0	2	1	0	0	0	0	1	1	1	1	0	0	1	1	1	1	1	1	0	1	1
C0267	3	2	1	40	2	2	10	2	0	1	0	0	20	1	4	2	1	8	1	8	1	8	1	5	1	6	1	5	1	4	1	1	1	1	1
C0268	3	2	1	54	1	0	1	3	1	1	1	1	40	3	10	3	1	30	1	20	1	15	1	10	1	8	1	10	1	12	1	1	1	1	1
C0269	3	2	1	44	2	1	20	2	1	1	0	1	20	1	6	2	1	15	1	15	1	15	1	15	1	15	1	15	1	15	1	1	1	1	1
C0270	3	2	1	42	2	3	15	2	1	0	0	1	40	3	7	3	1	15	1	10	1	10	1	10	1	10	1	8	1	10	1	1	1	1	1
C0271	3	2	1	35	2	0	90	0	0	0	0	1	15	1	2	1	1	10	1	9	1	15	1	10	1	8	1	10	1	8	1	1	1	1	1
C0272	3	2	1	52	2	2	20	2	1	1	0	0	20	1	5	2	1	10	1	10	1	10	1	10	1	10	1	10	1	8	1	1	1	1	1
C0273	3	2	1	70	1	3	30	2	1	0	1	0	20	1	5	2	1	15	1	10	1	10	1	10	1	10	1	8	1	10	1	1	1	1	1
C0274	3	2	1	26	1	0	1	3	0	0	0	0	20	1	4	2	1	20	1	20	1	20	1	10	1	8	1	8	1	10	1	1	1	1	1
C0275	3	2	1	26	2	0	30	2	0	0	0	0	20	1	3	1	1	15	1	10	1	10	1	10	1	10	1	8	1	10	1	1	1	1	1
C0276	3	2	1	60	1	2	10	2	0	0	0	0	20	1	3	1	1	15	1	11	1	11	1	8	1	9	1	8	1	8	1	1	1	1	1
C0277	3	2	2	33	1	2	1	3	0	0	1	0	15	1	5	2	1	15	1	10	1	10	1	10	1	10	1	8	1	10	1	1	1	1	1
C0278	3	2	1	50	2	1	30	2	1	1	0	0	20	1	5	2	1	15	1	14	0	0	1	20	1	20	1	20	1	20	1	1	1	1	1
C0279	3	2	1	42	1	2	10	2	0	0	1	1	20	1	5	2	1	15	1	10	1	10	1	10	1	10	1	8	1	10	1	1	1	1	1
C0280	3	2	1	35	2	3	30	2	0	0	0	0	15	1	3	1	1	10	1	10	0	0	1	15	1	15	1	15	1	15	1	1	1	1	1
C0281	3	2	1	35	2	0	10	2	1	0	1	0	20	1	5	2	1	10	1	10	1	10	1	10	1	23	1	23	1	20	1	1	1	1	1
C0282	3	2	1	25	2	3	60	1	0	0	1	1	15	1	4	2	1	15	1	10	1	10	1	10	1	10	1	8	1	10	1	1	1	1	1
C0283	3	2	1	42	1	0	5	2	0	1	0	1	40	3	7	3	1	40	1	40	1	40	1	40	1	40	1	40	1	40	1	1	1	1	1
C0284	3	2	1	27	2	0	20	2	0	0	0	0	8	0	2	1	1	6	1	5	0	0	1	8	1	8	1	8	1	8	1	1	1	1	1
C0285	3	2	1	39	2	2	40	1	1	1	0	1	20	1	5	2	1	8	1	5	1	2	1	3	1	20	1	20	1	20	1	1	1	1	1
C0286	3	2	1	34	1	0	20	2	0	0	0	1	10	0	3	1	1	15	1	10	1	10	1	10	1	10	1	8	1	10	1	1	1	1	1
C0287	3	2	1	36	2	2	10	2	0	1	1	1	20	1	6	2	1	15	1	10	1	10	1	10	1	10	1	8	1	10	1	1	1	1	1
C0288	3	2	1	54	2	3	10	2	0	1	1	0	20	1	5	2	1	5	0	0	0	0	1	6	0	0	0	0	1	6	1	1	1	1	1
C0289	3	2	1	50	2	0	40	1	1	1	0	0	15	1	4	2	1	2	1	3	1	5	1	5	1	10	1	8	1	5	1	1	1	1	1
C0290	3	2	1	35	2	0	300	0	0	0	1	1	10	0	2	1	1	10	1	10	1	10	1	10	1	10	1	10	1	10	1	1	1	1	1
C0291	3	2	1	34	2	3	3	3	0	0	0	0	20	1	4	2	1	10	1	6	1	4	1	3	1	15	1	15	1	20	1	1	1	1	1
C0292	3	2	2	44	2	0	5	2	1	1	1	1	30	2	8	3	1	15	1	10	1	10	1	10	1	10	1	8	1	10	1	1	1	1	1
C0293	3	2	1	35	2	0	60	1	0	0	0	0	16	1	2	1	1	15	1	10	1	10	1	10	1	10	1	8	1	10	1	1	1	1	1
C0294	3	2	1	32	2	2	60	1	0	0	0	0	10	0	1	1	1	15	1	10	1	10	1	10	1	10	1	8	1	10	1	1	1	1	1
C0295	3	2	1	36	2	2	30	2	1	1	1	1	40	3	9	3	1	5	1	4	1	20	1	20	1	20	1	20	1	40	1	1	1	1	1
C0296	3	2	1	41	1	3	40	1	0	0	1	1	25	2	5	2	1	15	1	10	1	10	1	10	1	10	1	8	1	10	1	1	1	1	1
C0297	3	2	1	62	2	1	30	2	0	0	0	1	25	2	5	2	1	15	1	10	1	10	1	10	1	10	1	8	1	10	1	1	1	1	1
C0298	3	2	1	65	2	1	60	1	0	0	0	0	10	0	1	1	1	3	1	3	1	3	1	3	1	3	1	3	1	3	1	1	1	1	1
C0299	3	2	2	40	1	3	20	2	0	1	0	0	6	0	3	1	1	8	1	5	1	6	1	6	1	6	1	6	1	6	1	1	1	1	1
C0300	3	2	1	39	2	1	60	1	0	0	0	1	15	1	3	1	1	15	1	10	1	10	1	10	1	10	1	8	1	10	1	1	1	1	1
C0301	3	2	1	45	2	1	15	2	0	0	0	0	15	1	3	1	1	10	0	0	0	0	1	10	0	0	0	0	1	10	1	1	1	1	1
C0302	3	2	1	45	1	0	10	2	1	1	0	1	30	2	7	3	1	25	1	18	1	15	1	10	1	12	1	10	1	30	1	1	1	1	1
C0303	3	2	1	38	2	0	60	1	0	0	0	0	10	0	1	1	1	4	1	3	0	0	0	0	1	4	1	3	1	10	1	1	1	1	1
C0304	3	2	1	30	2	1	15	2	0	1	0	0	30	2	5	2	1	15	1	10	1	10	1	10	1	10	1	8	1	20	1	1	1	1	1
C0305	3	2	1	35	2	3	10	2	0	0	1	0	20	1	4	2	1	10	1	6	1	4	1	3	1	5	1	3	1	10	1	1	1	1	1
C0306	3	2	1	27	2	0	30	2	1	1	1	1	20	1	7	3	1	10	1	5	1	15	1	10	1	12	1	8	1	5	1	1	1	1	1
C0307	3	2	1	31	2	1	30	2	0	0	0	1	15	1	4	2	1	8	1	6	1	8	1	3	1	5	0	0	1	10	1	1	1	1	1
C0308	3	2	1	53	1	3	30	2	0	0	0	0	40	3	5	2	1	20	1	10	1	5	1	20	1	20	1	20	1	20	1	1	1	1	1
C0309	3	2	1	28	2	1	30	2	0	1	0	1	20	1	5	2	1	15	1	10	1	10	1	10	1	10	1	8	1	20	1	1	1	1	1
C0310	3	2	2	46	1	2	30	2	0	0	1	0	20	1	4	2	0	0	0	0	0	0	0	0	0	0	0	0	0	0	0	0	0	0	0
C0311	3	2	1	35	2	4	30	2	0	0	0	0	10	0	2	1	1	5	1	2	0	0	0	0	0	0	0	0	0	0	1	1	1	1	1
C0312	3	2	1	49	2	2	30	2	0	1	1	1	20	1	6	2	1	8	1	10	1	3	1	6	0	0	1	6	1	8	1	1	1	1	1
C0313	3	2	1	40	2	1	30	2	0	1	0	0	20	1	4	2	1	12	1	15	1	8	1	12	1	12	1	12	1	12	1	1	1	1	1
C0314	3	2	1	27	1	2	30	2	0	0	1	1	20	1	5	2	1	20	1	15	1	10	1	10	1	10	1	8	1	5	1	1	1	1	1
C0315	3	2	1	23	1	2	60	1	1	0	1	1	8	0	4	2	1	5	1	4	0	0	1	8	1	8	1	8	1	8	1	1	1	1	1
C0316	3	2	1	29	1	0	60	1	0	0	1	1	20	1	4	2	1	15	1	10	1	10	1	10	1	10	1	8	1	7	1	1	1	1	1
C0317	3	2	1	28	1	1	30	2	0	0	1	0	15	1	4	2	1	10	1	4	0	0	1	15	1	15	1	15	1	15	1	1	1	1	1
C0318	3	2	1	43	2	0	10	2	0	0	0	0	30	2	4	2	1	15	1	12	1	6	1	10	1	12	1	30	1	30	1	1	1	1	1
C0319	3	2	1	35	2	2	50	1	1	0	0	1	13	1	4	2	0	0	1	10	1	5	1	5	1	9	1	8	1	5	1	1	1	1	1
C0320	3	2	1	39	1	1	10	2	1	1	0	0	20	1	5	2	1	10	1	7	1	5	0	0	0	0	0	0	0	0	1	1	1	1	1
C0321	3	2	1	43	2	0	30	2	0	0	1	1	30	2	6	2	1	20	1	10	1	8	1	10	1	5	0	0	1	10	1	1	1	1	1
C0322	3	2	1	35	2	0	30	2	1	1	1	1	20	1	7	3	1	4	1	5	1	7	1	20	1	20	1	20	1	10	1	1	1	1	1
C0323	3	2	1	43	1	0	5	2	0	1	0	0	20	1	4	2	1	15	1	10	1	10	1	10	1	10	1	8	1	20	1	1	1	1	1
C0324	3	2	1	37	1	0	30	2	1	1	1	1	20	1	7	3	1	15	1	10	1	10	1	10	1	10	1	8	1	5	1	1	1	1	1
C0325	3	2	1	38	1	0	120	0	0	0	1	0	20	1	2	1	1	10	1	10	1	10	1	10	1	12	1	8	1	10	1	1	1	1	1
C0326	3	2	1	45	2	2	10	2	1	1	0	0	20	1	5	2	1	6	1	3	1	3	1	3	0	0	0	0	1	3	1	1	1	1	1
C0327	3	2	1	31	2	1	60	1	0	0	0	0	7	0	1	1	1	6	0	0	0	0	0	0	0	0	0	0	0	0	1	1	1	1	1
C0328	3	2	1	52	2	0	60	1	0	0	0	0	10	0	1	1	1	10	1	10	1	10	1	10	1	10	1	10	1	10	1	1	1	1	1
C0329	3	2	1	37	2	5	3	3	1	1	0	1	20	1	7	3	1	10	1	7	1	4	1	4	1	7	1	5	1	5	1	1	1	1	1
C0330	3	2	1	46	2	2	10	2	1	0	1	1	20	1	6	2	1	5	1	5	1	5	1	5	1	5	1	20	1	20	1	1	1	1	1
C0331	3	2	1	34	2	0	60	1	0	1	0	0	20	1	3	1	0	0	0	0	0	0	1	6	1	6	1	20	1	20	1	1	0	1	1
C0332	3	2	1	25	2	2	10	2	0	0	0	1	20	1	4	2	1	15	1	10	1	10	1	10	1	10	1	8	1	8	1	1	1	1	1
C0333	3	2	1	37	1	0	10	2	1	1	0	0	18	1	5	2	1	10	1	5	0	0	1	8	0	0	1	5	1	8	1	1	1	1	1
C0334	3	2	1	39	2	0	20	2	1	1	0	0	30	2	6	2	1	20	1	18	1	18	1	15	1	10	1	8	1	5	1	1	1	1	1
C0335	3	2	1	45	1	2	60	1	0	0	0	0	15	1	2	1	1	10	1	7	1	4	1	4	1	6	1	4	1	20	1	1	1	1	1
C0336	3	2	1	42	1	1	10	2	0	0	1	1	20	1	5	2	1	20	1	18	1	18	1	15	1	20	1	20	1	20	1	1	1	1	1
C0337	3	2	1	49	2	1	1	3	1	1	1	1	40	3	10	3	1	18	1	15	1	15	1	20	1	20	1	20	1	30	1	1	1	1	1
C0338	3	2	1	53	2	0	1	3	1	1	0	1	30	2	8	3	1	35	1	35	1	25	1	20	1	25	1	20	1	10	1	1	1	1	1
C0339	3	2	1	48	2	2	10	2	1	1	1	0	20	1	6	2	1	10	1	8	1	8	1	8	1	6	1	10	1	10	1	1	1	1	1
C0340	3	2	1	29	1	0	1	3	1	1	1	1	20	1	8	3	1	20	1	18	1	18	1	15	1	20	1	20	1	20	1	1	1	1	1
C0341	3	2	1	42	2	2	30	2	0	0	0	0	20	1	3	1	1	1	1	1	1	5	1	4	1	10	1	5	1	5	1	1	1	1	1
C0342	3	2	1	45	1	0	10	2	1	1	0	1	40	3	8	3	1	40	1	40	1	40	1	40	1	40	1	40	1	40	1	1	1	1	1
C0343	3	2	1	38	2	0	15	2	1	1	1	1	16	1	7	3	1	16	1	18	1	12	1	10	1	10	1	10	1	10	1	1	1	1	1
C0344	3	2	1	63	1	0	1	3	1	1	1	1	30	2	9	3	1	30	1	5	1	5	1	5	1	5	1	5	1	20	1	1	1	1	1
C0345	3	2	1	37	2	0	120	0	0	0	1	0	20	1	2	1	1	15	1	10	1	10	1	10	1	10	1	8	0	0	1	1	1	1	1
C0346	3	2	1	28	2	0	60	1	0	0	0	0	10	0	1	1	1	8	1	5	1	5	1	5	1	5	1	5	1	3	1	1	1	1	1
C0347	3	2	1	35	2	1	60	1	0	0	0	0	20	1	2	1	1	10	1	15	1	10	1	12	1	8	1	8	1	10	1	1	1	1	1
C0348	3	2	1	34	2	0	20	2	1	1	0	0	18	1	5	2	1	15	1	10	1	10	1	10	1	10	1	8	1	5	1	1	1	1	1
C0349	3	2	1	56	1	2	30	2	1	1	1	0	10	0	5	2	1	6	1	5	1	5	1	5	1	5	1	10	1	10	1	1	1	1	1
C0350	3	2	1	41	2	0	5	2	1	1	1	1	60	3	9	3	1	30	1	25	1	25	1	20	1	18	1	15	1	15	1	1	1	1	1
C0351	3	2	1	27	2	0	10	2	0	1	0	0	20	1	4	2	1	7	1	5	1	4	1	6	1	6	1	15	0	0	1	1	1	1	1
C0352	3	2	1	29	2	3	60	1	0	0	1	0	30	2	4	2	1	15	1	20	1	15	1	18	1	15	1	20	1	20	1	1	1	1	1
C0353	3	2	1	43	2	1	40	1	0	1	0	0	20	1	3	1	1	15	1	10	1	10	1	10	1	10	1	10	1	10	1	1	1	1	1
C0354	3	2	1	47	1	1	10	2	0	0	1	1	40	3	7	3	1	16	1	18	1	12	1	14	1	15	1	20	1	20	1	1	1	1	1
C0355	3	2	1	49	1	1	1	3	1	1	1	1	40	3	10	3	1	15	1	10	1	10	1	10	1	10	1	10	1	10	1	1	1	1	1
C0356	3	2	1	53	1	6	40	1	0	0	1	1	30	2	5	2	1	15	1	10	1	10	1	10	1	10	0	0	0	0	1	1	1	1	1
C0357	3	2	1	40	1	6	30	2	0	1	1	1	45	3	8	3	1	15	1	10	1	10	1	10	1	10	1	10	1	20	1	1	1	1	1
C0358	3	2	1	27	1	0	60	1	0	0	0	0	10	0	1	1	1	8	1	7	0	0	0	0	0	0	0	0	0	0	1	1	1	1	1
C0359	3	2	1	45	2	0	30	2	0	0	1	0	20	1	4	2	1	4	1	7	1	4	1	4	1	4	1	4	1	4	1	1	1	1	1
C0360	3	2	1	37	2	2	1	3	1	1	0	0	15	1	6	2	1	15	1	10	1	10	1	10	1	10	1	10	1	10	1	1	1	1	1
C0361	3	2	1	38	2	1	10	2	0	0	1	1	30	2	6	2	1	15	1	10	1	10	1	10	1	10	1	20	1	20	1	1	1	1	1
C0362	3	2	1	33	2	0	10	2	1	0	0	0	20	1	4	2	1	15	1	10	1	10	1	10	1	10	1	10	1	10	1	1	1	1	1
C0363	3	2	1	32	2	1	10	2	0	1	0	1	20	1	5	2	1	20	1	15	1	10	1	10	1	10	1	10	1	10	1	1	1	1	1
C0364	3	2	1	24	1	10	30	2	1	1	1	1	15	1	7	3	1	10	1	8	0	0	1	5	0	0	0	0	1	15	1	1	1	1	1
C0365	3	2	1	38	2	0	10	2	0	0	1	1	20	1	5	2	0	0	0	0	0	0	0	0	0	0	0	0	0	0	0	0	0	0	0
C0366	3	2	1	54	2	2	15	2	1	0	0	1	15	1	5	2	1	15	1	10	1	10	1	10	1	10	1	10	1	10	1	1	1	1	1
C0367	3	2	1	36	1	4	30	2	1	1	1	1	20	1	7	3	1	15	1	10	1	10	1	10	1	10	1	20	1	20	1	1	1	1	1
C0368	3	2	1	46	1	1	10	2	1	1	1	1	25	2	8	3	0	0	1	25	1	25	1	25	1	28	1	28	1	25	1	1	1	1	1
C0369	3	2	1	41	2	2	30	2	0	0	1	0	20	1	4	2	1	15	1	10	1	10	1	10	1	10	1	15	1	15	1	1	1	1	1
C0370	3	2	2	27	1	0	40	1	0	1	1	1	20	1	5	2	1	15	1	10	1	10	1	10	1	10	1	20	1	20	1	1	1	1	1
C0371	3	2	1	46	2	0	30	2	0	0	0	0	10	0	2	1	1	2	1	3	1	1	1	3	1	3	1	2	1	3	1	1	1	1	1
C0372	3	2	2	31	2	0	20	2	0	0	0	1	15	1	4	2	1	15	1	12	1	15	1	15	1	15	1	15	1	15	1	1	1	1	1
C0373	3	2	2	38	1	2	5	2	1	1	0	1	20	1	6	2	1	10	1	10	1	15	1	15	1	10	1	10	1	10	1	1	1	1	1
C0374	3	2	1	38	1	1	3	3	0	1	0	1	15	1	6	2	1	20	1	20	1	20	1	20	1	20	1	20	1	20	1	1	1	1	1
C0375	3	2	2	48	1	0	30	2	0	0	1	1	40	3	7	3	1	40	1	30	1	20	1	30	1	25	1	20	1	20	1	1	1	1	1
C0376	3	2	1	47	1	2	10	2	0	1	1	1	30	2	7	3	1	20	1	20	1	15	1	15	1	20	1	20	1	20	1	1	1	1	1
C0377	3	2	1	42	2	1	15	2	1	1	0	1	30	2	7	3	1	30	1	20	1	20	1	20	1	20	1	20	1	20	1	1	1	1	1
C0378	3	2	1	32	2	1	10	2	0	1	0	0	20	1	4	2	1	6	1	5	1	5	1	5	1	10	1	5	1	5	1	1	1	1	1
C0379	3	2	1	32	2	0	60	1	0	0	0	1	15	1	3	1	1	15	1	10	1	10	1	10	1	10	1	10	1	10	1	1	1	1	1
C0380	3	2	1	37	2	1	30	2	1	1	0	1	15	1	6	2	1	6	1	5	1	5	1	5	1	8	1	10	1	10	1	1	1	1	1
C0381	3	2	1	27	2	2	10	2	1	1	0	0	30	2	6	2	1	15	1	10	1	10	1	10	1	10	1	10	0	0	1	1	1	1	1
C0382	3	2	1	24	1	2	30	2	0	0	0	1	15	1	4	2	1	15	1	15	1	15	1	15	1	15	1	15	1	15	1	1	1	1	1
C0383	3	2	1	39	2	1	60	1	1	0	0	0	20	1	3	1	1	10	1	10	1	10	1	9	1	10	1	10	1	10	1	1	1	1	1
C0384	3	2	1	59	1	1	30	2	1	1	1	1	30	2	8	3	1	15	1	10	1	10	1	10	1	10	1	15	1	10	1	1	1	1	1
C0385	3	2	1	30	2	0	5	2	1	1	0	1	20	1	6	2	1	20	1	10	1	5	1	6	1	6	1	10	1	10	1	1	1	1	1
C0386	3	2	1	35	2	2	60	1	1	0	0	0	7	0	2	1	1	40	1	28	1	25	1	25	1	20	1	15	1	15	1	1	1	1	1
C0387	3	2	2	30	2	1	30	2	1	0	1	1	8	0	5	2	1	10	1	8	1	8	1	8	1	10	1	10	1	8	1	1	1	1	1
C0388	3	2	1	42	2	1	60	1	0	0	1	0	15	1	3	1	1	10	1	10	1	5	1	5	1	8	0	0	1	3	1	1	1	1	1
C0389	3	2	1	28	2	0	10	2	0	1	0	1	20	1	5	2	1	15	1	10	1	10	1	10	1	8	1	10	1	10	1	1	1	1	1
C0390	3	2	1	30	1	2	30	2	0	0	0	0	20	1	3	1	1	15	1	10	1	10	1	10	1	10	1	10	1	10	1	1	1	1	1
C0391	3	2	1	31	2	4	5	2	0	0	0	1	30	2	5	2	1	30	1	30	1	30	1	30	1	30	1	30	1	30	1	1	1	1	1
C0392	3	2	1	56	1	3	30	2	1	0	1	0	20	1	5	2	1	10	1	10	1	5	1	9	1	8	1	5	1	5	1	1	1	1	1
C0393	3	2	1	59	1	2	20	2	1	1	0	0	30	2	6	2	1	30	1	30	1	30	1	30	1	25	1	20	1	20	1	1	1	1	1
C0394	3	2	1	25	2	1	10	2	0	0	1	1	25	2	6	2	1	10	1	10	1	20	1	20	1	20	1	20	1	20	1	1	1	1	1
C0395	3	2	1	24	2	0	10	2	0	0	0	1	15	1	4	2	1	15	1	10	1	9	1	9	1	10	1	10	1	10	1	1	1	1	1
C0396	3	2	1	53	2	2	10	2	0	0	0	0	20	1	3	1	1	18	1	15	1	12	1	10	1	10	1	11	1	7	1	1	1	1	1
C0397	3	2	1	24	2	1	10	2	0	0	1	1	20	1	5	2	1	20	1	20	1	20	1	20	1	20	1	20	1	20	1	1	1	1	1
C0398	3	2	1	39	2	1	30	2	1	0	0	1	25	2	6	2	1	6	1	6	1	9	1	20	1	15	1	10	1	25	1	1	1	1	1
C0399	3	2	1	32	2	0	10	2	1	1	0	1	15	1	6	2	1	5	1	5	1	5	1	6	1	8	1	10	1	10	1	1	1	1	1
C0400	3	2	1	30	2	0	5	2	1	1	0	0	20	1	5	2	1	20	1	12	1	12	1	12	1	15	1	20	1	20	1	1	1	1	1
C0401	3	2	1	26	1	0	10	2	1	1	1	1	20	1	7	3	1	20	1	12	1	12	1	12	1	12	1	10	1	10	1	1	1	1	1
C0402	3	2	1	42	2	0	30	2	1	1	0	0	30	2	6	2	1	3	1	5	1	8	1	10	1	10	1	10	1	10	1	1	1	1	1
C0403	3	2	1	47	2	0	3	3	1	1	0	0	25	2	7	3	1	20	1	25	1	25	1	30	1	30	1	30	1	30	1	1	1	1	1
C0404	3	2	1	44	2	0	10	2	1	1	1	1	25	2	8	3	1	15	1	7	1	8	1	6	1	8	0	0	1	20	1	1	1	1	1
C0405	3	2	1	40	2	0	60	1	0	0	0	0	30	2	3	1	1	20	1	20	1	15	1	15	1	12	1	10	1	10	1	1	1	1	1
C0406	3	2	2	26	2	0	10	2	1	1	1	0	20	1	6	2	1	16	1	7	1	5	1	10	1	10	1	10	1	10	1	1	1	1	1
C0407	3	2	1	35	2	2	45	1	0	0	0	0	18	1	2	1	1	10	1	10	1	12	1	45	1	40	0	0	0	0	1	1	1	1	1
C0408	3	2	2	26	2	2	30	2	0	1	0	1	10	0	4	2	1	15	1	10	1	10	1	10	1	10	1	10	1	10	1	1	1	1	1
C0409	3	2	1	49	1	4	30	2	0	0	1	1	20	1	5	2	1	15	1	10	1	10	1	10	1	10	1	20	1	30	1	1	1	1	1
C0410	3	2	1	27	2	0	30	2	0	0	0	1	20	1	4	2	1	7	1	20	1	8	1	5	1	8	1	10	1	20	1	1	1	1	1
C0411	3	2	1	35	2	0	60	1	0	0	0	0	6	0	1	1	1	15	1	10	1	10	1	10	1	10	1	10	1	10	1	1	1	1	1
